# Supplementary material for: Identification of Kaurane-Type Diterpenes as Inhibitors of Leishmania Pteridine Reductase I
Source: Molecules. 2021 May 21;26(11):3076. doi: 10.3390/molecules26113076 (PMC8196580; doi:10.3390/molecules26113076)
Supplement: Supplementary file 1 [file molecules-26-03076-s001.zip]

Archive with 3 entries (2 files):
- molecules-1218281-supplementary/
- molecules-1218281-supplementary/molecules-1218281-figure.pdf
- molecules-1218281-supplementary/molecules-1218281-table.xlsx
