# Supplementary material for: Identification of Kaurane-Type Diterpenes as Inhibitors of Leishmania Pteridine Reductase I
Source: Molecules. 2021 May 21;26(11):3076. doi: 10.3390/molecules26113076 (PMC8196580; doi:10.3390/molecules26113076)
Supplement: Supplementary file 1 [file molecules-26-03076-s001.zip › molecules-1218281-supplementary/molecules-1218281-table.xlsx]

## Sheet: Table S1. ChemBL structures
Table S1: ChemBL structures with pIC50 values used for Random forest model construction
Compound name	MW	SMILES	pIC50 Value	Outcome
CHEMBL267345	924.09	C[C@@H]1OC(=O)C[C@H](O)C[C@H](O)CC[C@@H](O)[C@H](O)C[C@H](O)C[C@]2(O)C[C@H](O)[C@@H](C(=O)O)[C@H](C[C@@H](O[C@@H]3O[C@H](C)[C@@H](O)[C@H](N)[C@@H]3O)/C=C/C=C/C=C/C=C/C=C/C=C/C=C/[C@H](C)[C@@H](O)[C@H]1C)O2	3.26674	Inactive
CHEMBL501754	224.26	C/C=C/c1cc(OC)c(OC)c(O)c1OC	3.41229	Inactive
CHEMBL489518	194.23	C/C=C/c1cc(O)c(OC)c(OC)c1	3.42946	Inactive
CHEMBL255104	272.3	CC1=C2C(=O)c3c(O)ccc(O)c3CC2(C)CCC1=O	3.52442	Inactive
CHEMBL255869	356.37	CC(=O)Oc1ccc(OC(C)=O)c2c1CC1(C)CCC(=O)C(C)=C1C2=O	3.64665	Inactive
CHEMBL4294585	248.37	CCCN1CN(CC(=O)OC)CSC1=S	3.69353	Inactive
CHEMBL1783211	475.96	Cl.O=[N+]([O-])c1ccc(-c2nnc(N3CCN(c4ccc(C5=NCCCN5)cc4)CC3)s2)o1	3.69897	Inactive
CHEMBL1783210	461.94	Cl.O=[N+]([O-])c1ccc(-c2nnc(N3CCN(c4ccc(C5=NCCN5)cc4)CC3)s2)o1	3.69897	Inactive
CHEMBL193	346.34	COC(=O)C1=C(C)NC(C)=C(C(=O)OC)C1c1ccccc1[N+](=O)[O-]	3.74211	Inactive
CHEMBL106	306.28	OC(Cn1cncn1)(Cn1cncn1)c1ccc(F)cc1F	3.78728	Inactive
CHEMBL191691	296.38	O=[N+]([O-])c1ccc(-c2nnc(N3CCCCC3)s2)s1	3.82391	Inactive
CHEMBL193685	297.37	O=[N+]([O-])c1ccc(-c2nnc(N3CCNCC3)s2)s1	3.82391	Inactive
CHEMBL1172261	164.16	O=CN/N=C/c1ccccc1O	3.83506	Inactive
CHEMBL4277354	234.35	CC(C)N1CN(CC(=O)O)CSC1=S	3.86334	Inactive
CHEMBL1951535	452.28	O=[N+]([O-])c1ccc(-c2nnc(NCc3cn(Cc4ccc(Cl)c(Cl)c4)nn3)s2)o1	3.88008	Inactive
CHEMBL1783200	435.9	Cl.N=C(N)c1ccc(N2CCN(c3nnc(-c4ccc([N+](=O)[O-])o4)s3)CC2)cc1	3.95468	Inactive
CHEMBL1951526	417.84	O=[N+]([O-])c1ccc(-c2nnc(NCc3cn(Cc4cccc(Cl)c4)nn3)s2)o1	3.96778	Inactive
CHEMBL504655	490.73	CC(C)(O)[C@@H]1CC[C@](C)([C@@H]2[C@@H](O)C[C@@]3(C)[C@@H]4C[C@H](O)[C@H]5C(C)(C)[C@@H](O)CC[C@@]56C[C@@]46CC[C@]23C)O1	3.96831	Inactive
CHEMBL4279218	262.4	CCCN1CN(CC(=O)OCC)CSC1=S	3.96871	Inactive
CHEMBL382933	373.46	O=[N+]([O-])c1ccc(-c2nnc(N3CCN(c4ccccc4)CC3)s2)s1	3.97675	Inactive
CHEMBL1783198	382.41	N#Cc1ccc(N2CCN(c3nnc(-c4ccc([N+](=O)[O-])o4)s3)CC2)cc1	3.98297	Inactive
CHEMBL1951533	452.28	O=[N+]([O-])c1ccc(-c2nnc(NCc3cn(Cc4cccc(Cl)c4Cl)nn3)s2)o1	3.98506	Inactive
CHEMBL371217	311.39	CN1CCN(c2nnc(-c3ccc([N+](=O)[O-])s3)s2)CC1	3.98801	Inactive
CHEMBL1214311	397.6	C[C@]12CC[C@H](O)C[C@@H]1CC[C@@H]1[C@@H]2CC[C@@]2(C)[C@H]1CC[C@@H]2[C@@](C)(O)c1ccccn1	4	Inactive
CHEMBL1214312	397.6	C[C@]12CC[C@H](O)C[C@@H]1CC[C@@H]1[C@@H]2CC[C@@]2(C)[C@H]1CC[C@@H]2[C@@](C)(O)c1cccnc1	4	Inactive
CHEMBL2151871	272.31	c1ccc(-c2nc3ccccn3c2-c2cncnc2)cc1	4	Inactive
CHEMBL2180182	225.25	CC(=O)N1c2ccccc2Oc2ccccc21	4	Inactive
CHEMBL3759769	273.72	CC(Cl)C(=O)N1c2ccccc2Oc2ccccc21	4	Inactive
CHEMBL1275726	254.13	CC1(C)Cc2c(Br)ccc(O)c2C=N1	4	Inactive
CHEMBL1275619	319.33	CC1=N[C@H](C)Cc2c(-c3ccc(C(F)(F)F)cc3)ccc(O)c21	4	Inactive
CHEMBL1275824	285.77	CC1=N[C@H](C)Cc2c(-c3ccc(Cl)cc3)ccc(O)c21	4	Inactive
CHEMBL1275788	251.33	CC1=N[C@H](C)Cc2c(-c3ccccc3)ccc(O)c21	4	Inactive
CHEMBL1256856	354.46	Cc1cc(C)nc(SCc2nn3c(-c4ccccc4)nnc3s2)n1	4	Inactive
CHEMBL222338	345.4	Cc1cc2ccc(-c3c(C)cc(O)c4c(O)cccc34)c(O)c2c(C)n1	4	Inactive
CHEMBL1256802	340.84	Cc1ccccc1Cc1nnc2sc(-c3ccc(Cl)cc3)nn12	4	Inactive
CHEMBL1255760	275.33	CCc1nnc(N2C(=O)C3C4C=CC(C4)C3C2=O)s1	4	Inactive
CHEMBL1256824	338.44	CCCc1cc(-c2nn3c(-c4ccccc4)nnc3s2)n(CC)n1	4	Inactive
CHEMBL1256857	376.85	CCn1nc(C)cc1-c1nnc2sc(Cc3c(F)cccc3Cl)nn12	4	Inactive
CHEMBL1255762	199.17	CCOC(=O)C/C(=N/O)c1nnn[nH]1	4	Inactive
CHEMBL1256801	349.25	Clc1ccc(C2=NN3C(c4ccccc4)=NNC3S2)c(Cl)c1	4	Inactive
CHEMBL3759618	280.15	ClCCN1c2ccccc2Oc2ccc(Cl)cc21	4	Inactive
CHEMBL3634361	382.18	CN(C)c1nccn2c(I)c(-c3ccc(F)cc3)nc12	4	Inactive
CHEMBL1255667	261.76	CN1CCN(c2ccnc3cc(Cl)ccc23)CC1	4	Inactive
CHEMBL2071224	218.25	COc1c(C)cc(O)c2c(OC)cccc12	4	Inactive
CHEMBL222805	379.46	COc1cc(CO)c(-c2ccc3c(c2O)[C@@H](C)N[C@H](C)C3)c2cccc(O)c12	4	Inactive
CHEMBL390586	419.52	COc1cc(OC)c(-c2ccc(OC)c3c(OC)cc(C)cc23)c2c1C(C)=N[C@@H](C)C2	4	Inactive
CHEMBL481906	432.4	COc1cc(OC)c2c(C)[n+](-c3ccc(C#N)cc3)c(C)cc2c1.O=C([O-])C(F)(F)F	4	Inactive
CHEMBL480761	439.21	COc1cc(OC)c2c(C)[n+](-c3ccc(OC(C)=O)cc3)c(C)cc2c1.F[B-](F)(F)F	4	Inactive
CHEMBL481907	458.44	COc1cc(OC)c2c(C)[n+](-c3ccc4ncccc4c3)c(C)cc2c1.O=C([O-])C(F)(F)F	4	Inactive
CHEMBL515117	438.26	COc1cc(OC)c2c(C)[n+](-c3ccc4scnc4c3)c(C)cc2c1.F[B-](F)(F)F	4	Inactive
CHEMBL474599	511.28	COc1cc(OC)c2c(C)[n+](-c3cccc4c3C(=O)c3ccccc3C4=O)c(C)cc2c1.F[B-](F)(F)F	4	Inactive
CHEMBL222436	405.49	COc1cc2c(c(OC)c1-c1c(C)cc3cccc(OC)c3c1O)C(C)=N[C@@H](C)C2	4	Inactive
CHEMBL481565	411.2	COc1ccc(-[n+]2c(C)cc3cc(OC)cc(OC)c3c2C)cc1.F[B-](F)(F)F	4	Inactive
CHEMBL1278172	333.35	COc1ccc(-c2ccc(C(F)(F)F)cc2)c2c1C(C)=N[C@H](C)C2	4	Inactive
CHEMBL224952	373.45	COc1ccc(-c2ccc3cc(C)nc(C)c3c2O)c2cc(C)cc(OC)c12	4	Inactive
CHEMBL1275787	265.36	COc1ccc(-c2ccccc2)c2c1C(C)=N[C@H](C)C2	4	Inactive
CHEMBL1256890	313.38	COc1ccc(-c2csc3c2C2=NCCN2C=N3)cc1OC	4	Inactive
CHEMBL1256800	326.36	COc1ccc(-c2nnc3sc(-c4ccc(F)cc4)nn23)cc1	4	Inactive
CHEMBL2382038	300.31	COc1ccc(O)c(/C=N/NC(=O)c2ccccc2OC)c1	4	Inactive
CHEMBL1255798	236.25	COc1ccc2c(=O)c(C(=O)O)csc2c1	4	Inactive
CHEMBL1277993	347.41	COc1cccc2c(-c3ccc(O)c4c3CC(C)(C)N=C4)ccc(O)c12	4	Inactive
CHEMBL2071230	218.21	COc1cccc2c1C(=O)C(O)=C(C)C2=O	4	Inactive
CHEMBL2071232	202.21	COc1cccc2cc(C=O)cc(O)c12	4	Inactive
CHEMBL1256825	344.8	Fc1cccc(Cl)c1Cc1nn2c(-c3ccccc3)nnc2s1	4	Inactive
CHEMBL2151864	295.35	N#Cc1ccc(-c2c(-c3ccccc3)nc3ccccn23)cc1	4	Inactive
CHEMBL3758694	250.26	N#CCC(=O)N1c2ccccc2Oc2ccccc21	4	Inactive
CHEMBL370143	615.63	NC[C@@H]1O[C@H](O[C@@H]2[C@@H](CO)O[C@@H](O[C@@H]3[C@@H](O)[C@H](N)C[C@H](N)[C@H]3O[C@H]3O[C@H](CO)[C@@H](O)[C@H](O)[C@H]3N)[C@@H]2O)[C@H](N)[C@@H](O)[C@@H]1O	4	Inactive
CHEMBL2151874	333.32	O=[N+]([O-])c1cccc(-c2c(-c3ccc(F)cc3)nc3ccccn23)c1	4	Inactive
CHEMBL3759174	338.59	O=C(CBr)N1c2ccccc2Oc2ccc(Cl)cc21	4	Inactive
CHEMBL3759213	322.19	O=C(CCCCl)N1c2ccccc2Oc2ccc(Cl)cc21	4	Inactive
CHEMBL1651449	243.69	O=C(CCl)n1c2ccccc2c2ccccc21	4	Inactive
CHEMBL2151867	314.34	O=C(O)c1ccc(-c2c(-c3ccccc3)nc3ccccn23)cc1	4	Inactive
CHEMBL2349189	400.48	CC[C@H](CO)Nc1nc(NCc2cccc(OC)c2O)c2ncn(C(C)C)c2n1	4.00656	Inactive
CHEMBL1255761	182.23	Cc1ccc2c(n1)[nH]c1ccccc12	4.01412	Inactive
CHEMBL1783208	520.02	Cl.N=C(NCC1CCCO1)c1ccc(N2CCN(c3nnc(-c4ccc([N+](=O)[O-])o4)s3)CC2)cc1	4.02228	Inactive
CHEMBL450438	564.76	CO[C@H]1C[C@@H](C)[C@H]2[C@H](C[C@@]3(C)[C@@H]4C[C@H](O)[C@H]5C(C)(C)[C@@H](O[C@@H]6OC[C@@H](O)[C@@H](O)[C@H]6O)CC[C@@]56C[C@@]46CC[C@]23C)O1	4.02849	Inactive
CHEMBL4289905	324.47	CCCN1CN(CC(=O)OCc2ccccc2)CSC1=S	4.03114	Inactive
CHEMBL1783209	505.99	Cl.N=C(c1ccc(N2CCN(c3nnc(-c4ccc([N+](=O)[O-])o4)s3)CC2)cc1)N1CCOCC1	4.03152	Inactive
CHEMBL2071233	218.21	COc1c(O)ccc2c1C(=O)C(C)=CC2=O	4.03152	Inactive
CHEMBL1256858	286.26	Cc1ccc(/C=C2/C(=O)NN(c3ccc(F)cc3)C2=O)o1	4.04239	Inactive
CHEMBL255316	276.33	C/C(C=O)=C\CCC(C)(O)/C=C\c1cc(O)ccc1O	4.04349	Inactive
CHEMBL1256826	324.41	CCn1nc(C)cc1-c1nnc2sc(-c3ccc(C)cc3)nn12	4.0511	Inactive
CHEMBL1951527	417.84	O=[N+]([O-])c1ccc(-c2nnc(NCc3cn(Cc4ccc(Cl)cc4)nn3)s2)o1	4.05159	Inactive
CHEMBL2382048	286.29	COc1ccccc1C(=O)N/N=C/c1ccc(O)cc1O	4.05276	Inactive
CHEMBL401583	242.32	C=C[C@@]1(C)CC2=C(C[C@H]1C(=C)C)C(=O)C=CC2=O	4.06011	Inactive
CHEMBL1275822	265.36	CC1=N[C@H](C)Cc2c(-c3ccc(C)cc3)ccc(O)c21	4.0655	Inactive
CHEMBL935	466.56	N=C(N)c1ccc(OCCCCCOc2ccc(C(=N)N)cc2)cc1.O=S(=O)(O)CCO	4.07572	Inactive
CHEMBL1278083	279.38	COc1ccc(-c2ccc(C)cc2)c2c1C(C)=N[C@H](C)C2	4.08092	Inactive
CHEMBL3759299	294.14	O=C(C(Cl)Cl)N1c2ccccc2Oc2ccccc21	4.08619	Inactive
CHEMBL1783207	556.05	COc1ccc(CNC(=N)c2ccc(N3CCN(c4nnc(-c5ccc([N+](=O)[O-])o5)s4)CC3)cc2)cc1.Cl	4.09691	Inactive
CHEMBL4098544	428.45	COc1cccc(/C=N/NC(=O)c2ccc(-c3nnc(-c4ccccc4OC)o3)cc2)c1	4.10458	Inactive
CHEMBL1255759	241.32	c1ccc2c(-c3cnc4n3CCS4)c[nH]c2c1	4.10768	Inactive
CHEMBL2382032	351.18	COc1ccccc1C(=O)N/N=C/c1ccc(Br)c(F)c1	4.11148	Inactive
CHEMBL249464	325.54	CC(=O)CCCCCCCCCCCC[C@H]1CC[C@@H](O)[C@@H](C)N1	4.11641	Inactive
CHEMBL2382030	255.28	COc1ccccc1C(=O)N/N=C/c1ccncc1	4.11982	Inactive
CHEMBL4099467	428.45	COc1ccc(/C=N/NC(=O)c2ccc(-c3nnc(-c4ccccc4OC)o3)cc2)cc1	4.1296	Inactive
CHEMBL4086911	443.42	COc1ccccc1-c1nnc(-c2ccc(C(=O)N/N=C/c3cccc([N+](=O)[O-])c3)cc2)o1	4.1296	Inactive
CHEMBL1256931	361.4	CN(C)Cc1c(O)ccc2c(=O)c(-c3cnn(-c4ccccc4)c3)coc12	4.1343	Inactive
CHEMBL454996	238.24	C/C=C/C1=C(OC)C(=O)C(OC)=C(OC)C1=O	4.14267	Inactive
CHEMBL1256729	365.86	Cc1ccc(C(=O)N2CCN(c3ccnc4cc(Cl)ccc34)CC2)cc1	4.1512	Inactive
CHEMBL455616	442.6	C[C@H]1[C@H]2[C@H](C[C@H]3C4=CCC5=CC(=O)[C@@H](O)C[C@]5(C)[C@H]4C[C@H](O)[C@@]32C)O[C@]12CC[C@@H](C)CO2	4.1549	Inactive
CHEMBL4282164	234.35	CCCN1CSC(=S)N(CC(=O)O)C1	4.15764	Inactive
CHEMBL1801896	217.66	Clc1ccc2c(c1)Nc1ccccc1O2	4.15989	Inactive
CHEMBL3634363	358.45	CN(C)CCNc1nccn2c(-c3ccncc3)c(-c3ccccc3)nc12	4.16241	Inactive
CHEMBL2382045	288.73	COc1ccccc1C(=O)N/N=C/c1ccc(Cl)cc1	4.16412	Inactive
CHEMBL2382046	286.29	COc1ccccc1C(=O)N/N=C/c1cccc(O)c1O	4.16717	Inactive
CHEMBL479850	421.54	COc1cc2c(c(OC)c1)C(C)N(c1ccc(OC)c3c(OC)cc(C)cc13)[C@H](C)C2	4.17587	Inactive
CHEMBL520770	347.46	COc1cc2c(c(OC)c1)C(C)N(c1cccc3ccccc13)C(C)C2	4.1831	Inactive
CHEMBL3960630	292.42	CCCCCCCCCC(=O)OCCc1ccc(O)cc1	4.18709	Inactive
CHEMBL479849	421.54	COc1cc2c(c(OC)c1)C(C)N(c1ccc(OC)c3c(OC)cc(C)cc13)[C@@H](C)C2	4.18842	Inactive
CHEMBL4104790	443.42	COc1ccccc1-c1nnc(-c2ccc(C(=O)N/N=C/c3ccccc3[N+](=O)[O-])cc2)o1	4.19044	Inactive
CHEMBL501026	632.84	C[C@@H]1C[C@@]2(O[C@H]3C[C@@]4(C)[C@@H]5C[C@H](O)[C@H]6C(C)(C)[C@@H](O[C@@H]7OC[C@@H](O)[C@@H](O)[C@H]7O)CC[C@@]67C[C@@]57CC[C@]4(C)[C@H]31)O[C@H](O)[C@]1(C)C[C@H]21	4.19145	Inactive
CHEMBL2382052	426.21	COc1ccccc1C(=O)N/N=C/c1ccc(OC)c(O)c1I	4.19818	Inactive
CHEMBL1256730	393.96	CC(C)(C)c1ccc(CN2CCN(c3ccnc4cc(Cl)ccc34)CC2)cc1	4.20551	Inactive
CHEMBL1256765	337.85	Clc1ccc2c(N3CCN(Cc4ccccc4)CC3)ccnc2c1	4.20621	Inactive
CHEMBL3760107	345.16	O=[N+]([O-])c1ccc2ncnc(Nc3ccc(Br)cc3)c2c1	4.21127	Inactive
CHEMBL2382029	255.28	COc1ccccc1C(=O)N/N=C/c1ccccn1	4.22207	Inactive
CHEMBL2382049	270.29	COc1ccccc1C(=O)N/N=C/c1ccc(O)cc1	4.24101	Inactive
CHEMBL500607	622.84	CC(C)(O)[C@@H]1CC[C@](C)([C@H]2[C@@H](O)C[C@@]3(C)[C@@H]4C[C@H](O)[C@H]5C(C)(C)[C@@H](O[C@@H]6OC[C@@H](O)[C@H](O)[C@H]6O)CC[C@@]56C[C@@]46CC[C@]23C)O1	4.24787	Inactive
CHEMBL4067171	443.42	COc1ccccc1-c1nnc(-c2ccc(C(=O)N/N=C/c3ccc([N+](=O)[O-])cc3)cc2)o1	4.24834	Inactive
CHEMBL1214310	459.72	CCC(=O)N1CCCCC1[C@](C)(O)[C@H]1CC[C@H]2[C@@H]3CC[C@H]4C[C@@H](O)CC[C@]4(C)[C@H]3CC[C@@]21C	4.26761	Inactive
CHEMBL2382053	314.34	COc1cc(/C=N/NC(=O)c2ccccc2OC)cc(OC)c1	4.27466	Inactive
CHEMBL1256930	356.33	COC(=O)c1c(O)c(C#N)c2n(c1=O)CCc1cc(OC)c(OC)cc1-2	4.27901	Inactive
CHEMBL1275866	285.77	CC1=N[C@H](C)Cc2c(-c3cccc(Cl)c3)ccc(O)c21	4.28108	Inactive
CHEMBL2071228	188.23	COc1cccc2cc(C)cc(O)c12	4.30103	Inactive
CHEMBL458778	435.92	O=C(c1cccc(Cl)c1)N1CCN(c2nnc(-c3ccc([N+](=O)[O-])s3)s2)CC1	4.30103	Inactive
CHEMBL481808	339.48	COc1cc2c(c(OC)c1)C(C)N(c1ccc(C(C)C)cc1)C(C)C2	4.3019	Inactive
CHEMBL4177500	316.4	CC1(C)C2CCC1(C)[C@H](OC(=O)/C=C/c1ccc(O)c(O)c1)C2	4.31158	Inactive
CHEMBL193546	339.4	CC(=O)N1CCN(c2nnc(-c3ccc([N+](=O)[O-])s3)s2)CC1	4.31426	Inactive
CHEMBL3758271	269.73	O=C(CCl)N1c2ccccc2C=Cc2ccccc21	4.31785	Inactive
CHEMBL1783199	464.94	CCOC(=N)c1ccc(N2CCN(c3nnc(-c4ccc([N+](=O)[O-])o4)s3)CC2)cc1.Cl	4.31876	Inactive
CHEMBL1094304	370.46	CC[C@H](CO)Nc1nc(NCc2ccccc2O)c2ncn(C(C)C)c2n1	4.32606	Inactive
CHEMBL3706859	329.83	COc1cc(OC)c2c(C)[n+](-c3ccccc3)c(C)cc2c1.[Cl-]	4.32799	Inactive
CHEMBL410597	377.48	COc1cccc2c(-c3ccc4c(c3O)[C@@H](C)N[C@H](C)C4)c(C)cc(OC)c12	4.32799	Inactive
CHEMBL485279	312.37	C[C@H]1COC2=C1C(=O)C(=O)c1c2ccc2c1[C@H](O)CCC2(C)C	4.33068	Inactive
CHEMBL4090822	399.41	COc1ccccc1-c1nnc(-c2ccc(C(=O)N/N=C/c3cccnc3)cc2)o1	4.33273	Inactive
CHEMBL1277828	317.39	COc1ccc(-c2ccc(OC)c3ccccc23)c2c1C=NCC2	4.33442	Inactive
CHEMBL4286479	266.44	CCN1CSC(=S)N(C(C)c2ccccc2)C1	4.33564	Inactive
CHEMBL4294782	220.32	CCN1CSC(=S)N(CC(=O)O)C1	4.33876	Inactive
CHEMBL2382051	300.31	COc1ccc(/C=N/NC(=O)c2ccccc2OC)cc1O	4.34037	Inactive
CHEMBL2071227	218.25	COc1c(C)cc2cccc(OC)c2c1O	4.34679	Inactive
CHEMBL3758550	314.73	Cc1ccc(Cl)cc1Nc1ncnc2ccc([N+](=O)[O-])cc12	4.34766	Inactive
CHEMBL1314125	271.75	O=C(CCl)N1c2ccccc2CCc2ccccc21	4.36351	Inactive
CHEMBL2151863	285.35	Nc1ccc(-c2c(-c3ccccc3)nc3ccccn23)cc1	4.36653	Inactive
CHEMBL520958	433.88	Cn1c([N+](=O)[O-])cnc1-c1nnc(N2CCN(C(=O)c3ccc(Cl)cc3)CC2)s1	4.36744	Inactive
CHEMBL3759632	296.15	O=C(CCl)Nc1cc(Cl)ccc1Oc1ccccc1	4.37059	Inactive
CHEMBL6966	454.61	COc1ccc(CCN(C)CCCC(C#N)(c2ccc(OC)c(OC)c2)C(C)C)cc1OC	4.39469	Inactive
CHEMBL1603760	245.71	O=C(CCl)N(c1ccccc1)c1ccccc1	4.39469	Inactive
CHEMBL4097073	412.45	COc1ccccc1-c1nnc(-c2ccc(C(=O)N/N=C/c3cccc(C)c3)cc2)o1	4.39577	Inactive
CHEMBL2382041	284.32	COc1ccc(/C=N/NC(=O)c2ccccc2OC)cc1	4.39718	Inactive
CHEMBL2151879	342.4	CCOC(=O)c1ccc(-c2nc3ccccn3c2-c2ccccc2)cc1	4.39794	Inactive
CHEMBL2151859	286.33	Oc1ccc(-c2c(-c3ccccc3)nc3ccccn23)cc1	4.39794	Inactive
CHEMBL4290046	236.32	O=C(O)CN1CN(CCO)CSC1=S	4.40494	Inactive
CHEMBL4287780	234.35	CCCN1CN(CC(=O)O)CSC1=S	4.40605	Inactive
CHEMBL3759988	273.72	O=C(CCCl)N1c2ccccc2Oc2ccccc21	4.40782	Inactive
CHEMBL2151989	339.23	Clc1cc(Cl)cc(-c2nc3ccccn3c2-c2ccccc2)c1	4.40894	Inactive
CHEMBL2151876	288.33	Fc1ccccc1-c1nc2ccccn2c1-c1ccccc1	4.40894	Inactive
CHEMBL4080524	399.41	COc1ccccc1-c1nnc(-c2ccc(C(=O)N/N=C/c3ccncc3)cc2)o1	4.41476	Inactive
CHEMBL1571763	190.34	CCN1CSC(=S)N(CC)C1	4.41623	Inactive
CHEMBL2151875	289.31	Fc1ccc(-c2nc3ccccn3c2-c2cccnc2)cc1	4.4168	Inactive
CHEMBL3759644	294.31	CCc1ccc(Nc2ncnc3ccc([N+](=O)[O-])cc23)cc1	4.41828	Inactive
CHEMBL2071229	218.25	COc1ccc(OC)c2c(O)cc(C)cc12	4.42022	Inactive
CHEMBL3317782	386.41	Cc1cccc2nc(-c3ccc(C(=O)N/N=C/c4cccc(O)c4O)cc3)[nH]c12	4.42251	Inactive
CHEMBL1277742	345.44	COc1ccc(-c2ccc(OC)c3ccccc23)c2c1C=NC(C)(C)C2	4.42887	Inactive
CHEMBL465559	342.39	Cc1cccc2oc(=O)c3c(c12)O[C@@H](C)[C@@]3(C)CC(=O)[C@@H]1OC1(C)C	4.4318	Inactive
CHEMBL255868	638.31	CC1=C2C(=O)c3c(OC(=O)c4ccc(Br)cc4)ccc(OC(=O)c4ccc(Br)cc4)c3CC2(C)CCC1=O	4.43396	Inactive
CHEMBL4278695	248.37	CCCCN1CSC(=S)N(CC(=O)O)C1	4.43604	Inactive
CHEMBL4294357	276.43	CCCCN1CN(CC(=O)OCC)CSC1=S	4.43723	Inactive
CHEMBL375542	363.46	COc1cc(C)c(-c2ccc(O)c3c2C[C@@H](C)N[C@@H]3C)c2cccc(O)c12	4.43783	Inactive
CHEMBL125	407.58	CCCCCCCCCCCCCCCCOP(=O)([O-])OCC[N+](C)(C)C	4.4437	Inactive
CHEMBL3758240	294.31	Cc1ccc(Nc2ncnc3ccc([N+](=O)[O-])cc23)cc1C	4.44515	Inactive
CHEMBL2382037	270.29	COc1ccccc1C(=O)N/N=C/c1ccccc1O	4.45087	Inactive
CHEMBL3634366	376.44	CN(C)CCNc1nccn2c(-c3ccncc3)c(-c3ccc(F)cc3)nc12	4.45223	Inactive
CHEMBL2382047	286.29	COc1ccccc1C(=O)N/N=C/c1cc(O)ccc1O	4.4578	Inactive
CHEMBL2151877	289.31	Fc1ccccc1-c1nc2ccccn2c1-c1cccnc1	4.45842	Inactive
CHEMBL1276918	301.39	CC1=N[C@H](C)Cc2c(-c3ccc4ccccc4c3)ccc(O)c21	4.45967	Inactive
CHEMBL458772	435.92	O=C(c1ccccc1Cl)N1CCN(c2nnc(-c3ccc([N+](=O)[O-])s3)s2)CC1	4.46294	Inactive
CHEMBL4072556	412.45	COc1ccccc1-c1nnc(-c2ccc(C(=O)N/N=C/c3ccccc3C)cc2)o1	4.46699	Inactive
CHEMBL4060153	432.87	COc1ccccc1-c1nnc(-c2ccc(C(=O)N/N=C/c3ccc(Cl)cc3)cc2)o1	4.46725	Inactive
CHEMBL475534	360.37	CCOC(=O)C1=C(C)NC(C)=C(C(=O)OC)C1c1cccc([N+](=O)[O-])c1	4.47795	Inactive
CHEMBL2382036	270.29	COc1ccccc1C(=O)N/N=C/c1cccc(O)c1	4.4786	Inactive
CHEMBL4284377	220.32	CCN1CN(CC(=O)O)CSC1=S	4.47965	Inactive
CHEMBL221884	391.47	COc1c2c(cc(O)c1-c1c(C)cc3cccc(OC)c3c1O)C[C@H](C)N=C2C	4.48135	Inactive
CHEMBL1783205	492.01	CCC(C)NC(=N)c1ccc(N2CCN(c3nnc(-c4ccc([N+](=O)[O-])o4)s3)CC2)cc1.Cl	4.48149	Inactive
CHEMBL1783202	463.95	CCNC(=N)c1ccc(N2CCN(c3nnc(-c4ccc([N+](=O)[O-])o4)s3)CC2)cc1.Cl	4.48149	Inactive
CHEMBL1951531	428.39	O=[N+]([O-])c1ccc(Cn2cc(CNc3nnc(-c4ccc([N+](=O)[O-])o4)s3)nn2)cc1	4.48545	Inactive
CHEMBL1256766	413.95	Clc1ccc2c(N3CCN(Cc4ccc(-c5ccccc5)cc4)CC3)ccnc2c1	4.48678	Inactive
CHEMBL222221	359.43	COc1cc(C)c(-c2ccc3cc(C)nc(C)c3c2O)c2cccc(O)c12	4.4908	Inactive
CHEMBL4279631	282.43	CC(c1ccccc1)N1CN(CCO)CSC1=S	4.49187	Inactive
CHEMBL2382044	299.29	COc1ccccc1C(=O)N/N=C/c1ccc([N+](=O)[O-])cc1	4.50086	Inactive
CHEMBL2382033	302.29	COc1ccccc1C(=O)N/N=C/c1cc(O)c(O)c(O)c1	4.5021	Inactive
CHEMBL2151990	340.21	Clc1cc(Cl)cc(-c2nc3ccccn3c2-c2cccnc2)c1	4.50307	Inactive
CHEMBL3634364	315.38	CN(C)c1nccn2c(-c3ccncc3)c(-c3ccccc3)nc12	4.50446	Inactive
CHEMBL1428	418.45	COCCOC(=O)C1=C(C)NC(C)=C(C(=O)OC(C)C)C1c1cccc([N+](=O)[O-])c1	4.50808	Inactive
CHEMBL4286679	296.42	CC(c1ccccc1)N1CN(CC(=O)O)CSC1=S	4.51286	Inactive
CHEMBL2151880	315.33	O=[N+]([O-])c1ccc(-c2nc3ccccn3c2-c2ccccc2)cc1	4.52288	Inactive
CHEMBL2158071	370.17	C[C@@H](OP(N)(=O)N(CCCl)CCCl)c1ccc([N+](=O)[O-])cc1	4.52288	Inactive
CHEMBL2158072	370.17	C[C@H](OP(N)(=O)N(CCCl)CCCl)c1ccc([N+](=O)[O-])cc1	4.52288	Inactive
CHEMBL1256989	370.17	Cc1cc(COP(N)(=O)N(CCCl)CCCl)ccc1[N+](=O)[O-]	4.52288	Inactive
CHEMBL1256889	370.79	Cc1ccc(N2NC(=O)/C(=C/c3cc4c(cc3Cl)OCO4)C2=O)cc1C	4.52288	Inactive
CHEMBL1256966	386.17	COc1cc(COP(N)(=O)N(CCCl)CCCl)ccc1[N+](=O)[O-]	4.52288	Inactive
CHEMBL144896	356.15	NP(=O)(OCc1ccc([N+](=O)[O-])cc1)N(CCCl)CCCl	4.52288	Inactive
CHEMBL1256964	356.15	NP(=O)(OCc1cccc([N+](=O)[O-])c1)N(CCCl)CCCl	4.52288	Inactive
CHEMBL1256928	356.15	NP(=O)(OCc1ccccc1[N+](=O)[O-])N(CCCl)CCCl	4.52288	Inactive
CHEMBL4079056	412.45	COc1ccccc1-c1nnc(-c2ccc(C(=O)N/N=C/c3ccc(C)cc3)cc2)o1	4.52871	Inactive
CHEMBL4088386	432.87	COc1ccccc1-c1nnc(-c2ccc(C(=O)N/N=C/c3ccccc3Cl)cc2)o1	4.53611	Inactive
CHEMBL567597	282.34	C[C@@H]1CC[C@H]2[C@@H](C)C(=O)O[C@@H]3O[C@]4(C)CC[C@@H]1[C@]32OO4	4.54768	Inactive
CHEMBL464864	407.5	O=C(c1cccs1)N1CCN(c2nnc(-c3ccc([N+](=O)[O-])s3)s2)CC1	4.54883	Inactive
CHEMBL2382035	286.29	COc1ccccc1C(=O)N/N=C/c1cc(O)cc(O)c1	4.54914	Inactive
CHEMBL1276917	315.42	COc1ccc(-c2ccc3ccccc3c2)c2c1C(C)=N[C@H](C)C2	4.55129	Inactive
CHEMBL3634352	316.32	O=[N+]([O-])c1ccc(-c2c(-c3ccccc3)nc3cnccn23)cc1	4.55909	Inactive
CHEMBL2151865	313.36	NC(=O)c1ccc(-c2c(-c3ccccc3)nc3ccccn23)cc1	4.56864	Inactive
CHEMBL257343	260.33	C/C(C=O)=C\CC/C(C)=C/Cc1cc(O)ccc1O	4.57043	Inactive
CHEMBL2151881	300.36	COc1ccc(-c2nc3ccccn3c2-c2ccccc2)cc1	4.57512	Inactive
CHEMBL3706858	393.82	COc1cc(OC)c2c(C)[n+](-c3ccccc3)c(C)cc2c1.[O-][Cl+3]([O-])([O-])[O-]	4.57545	Inactive
CHEMBL458528	419.85	O=C(c1ccc(Cl)cc1)N1CCN(c2nnc(-c3ccc([N+](=O)[O-])o3)s2)CC1	4.58137	Inactive
CHEMBL3634350	271.32	c1ccc(-c2nc3cnccn3c2-c2ccccc2)cc1	4.5817	Inactive
CHEMBL4088885	339.78	O/N=C1/c2ccccc2OC(c2cccc(Cl)c2)C1n1ccnc1	4.5817	Inactive
CHEMBL519694	310.35	C[C@H]1COC2=C1C(=O)C(=O)c1c2ccc2c1C(=O)CCC2(C)C	4.59007	Inactive
CHEMBL482666	405.47	Cn1c([N+](=O)[O-])cnc1-c1nnc(N2CCN(C(=O)c3cccs3)CC2)s1	4.5921	Inactive
CHEMBL1951528	397.42	Cc1ccccc1Cn1cc(CNc2nnc(-c3ccc([N+](=O)[O-])o3)s2)nn1	4.5986	Inactive
CHEMBL195362	401.47	O=C(c1ccccc1)N1CCN(c2nnc(-c3ccc([N+](=O)[O-])s3)s2)CC1	4.60206	Inactive
CHEMBL3634360	425.25	CN(C)CCNc1nccn2c(I)c(-c3ccc(F)cc3)nc12	4.6073	Inactive
CHEMBL518866	486.4	O=C(c1ccc(Br)s1)N1CCN(c2nnc(-c3ccc([N+](=O)[O-])s3)s2)CC1	4.60748	Inactive
CHEMBL4283328	248.37	CCCCN1CN(CC(=O)O)CSC1=S	4.60977	Inactive
CHEMBL4290968	280.46	CCCN1CSC(=S)N(C(C)c2ccccc2)C1	4.61529	Inactive
CHEMBL3634357	407.26	CN(C)CCNc1nccn2c(I)c(-c3ccccc3)nc12	4.61618	Inactive
CHEMBL515851	435.92	O=C(c1ccc(Cl)cc1)N1CCN(c2nnc(-c3ccc([N+](=O)[O-])s3)s2)CC1	4.6178	Inactive
CHEMBL75	531.44	CC(=O)N1CCN(c2ccc(OC[C@H]3CO[C@](Cn4ccnc4)(c4ccc(Cl)cc4Cl)O3)cc2)CC1	4.61824	Inactive
CHEMBL3759143	280.29	Cc1ccc(Nc2ncnc3ccc([N+](=O)[O-])cc23)cc1	4.61925	Inactive
CHEMBL464870	441.95	O=C(c1ccc(Cl)s1)N1CCN(c2nnc(-c3ccc([N+](=O)[O-])s3)s2)CC1	4.62379	Inactive
CHEMBL1255797	242.37	Cc1ccc2[nH]c(CCC3CCCCC3)nc2c1	4.62525	Inactive
CHEMBL498725	368.43	COc1ccc([C@@H]2COc3c(ccc4c3C=CC(C)(C)O4)C2)c(OC)c1O	4.62525	Inactive
CHEMBL3634365	400.49	c1ccc(-c2nc3c(NCCN4CCOCC4)nccn3c2-c2ccncc2)cc1	4.62893	Inactive
CHEMBL1783201	449.92	CNC(=N)c1ccc(N2CCN(c3nnc(-c4ccc([N+](=O)[O-])o4)s3)CC2)cc1.Cl	4.63827	Inactive
CHEMBL2151873	288.33	Fc1ccc(-c2nc3ccccn3c2-c2ccccc2)cc1	4.63827	Inactive
CHEMBL1719415	270.34	c1ccc(-c2nc3ccccn3c2-c2ccccc2)cc1	4.64782	Inactive
CHEMBL2151869	271.32	c1ccc(-c2nc3ccccn3c2-c2cccnc2)cc1	4.64782	Inactive
CHEMBL496489	386.58	C[C@@H]([C@H]1CC[C@H]2[C@@H]3CC[C@H]4C(=O)C(NC=O)=CC[C@]4(C)[C@H]3CC[C@@]21C)N(C)C	4.64975	Inactive
CHEMBL1951529	397.42	Cc1cccc(Cn2cc(CNc3nnc(-c4ccc([N+](=O)[O-])o4)s3)nn2)c1	4.65956	Inactive
CHEMBL1484	479.53	COC(=O)C1=C(C)NC(C)=C(C(=O)OCCN(C)Cc2ccccc2)C1c1cccc([N+](=O)[O-])c1	4.66095	Inactive
CHEMBL452076	492.53	COCCOC(=O)C1=C(C)NC(C)=C(C(=O)OC/C=C/c2ccccc2)C1c1cccc([N+](=O)[O-])c1	4.66878	Inactive
CHEMBL1951524	401.38	O=[N+]([O-])c1ccc(-c2nnc(NCc3cn(Cc4ccc(F)cc4)nn3)s2)o1	4.66959	Inactive
CHEMBL4283106	280.46	CC(C)N1CSC(=S)N(C(C)c2ccccc2)C1	4.66979	Inactive
CHEMBL4287541	294.49	CCCCN1CSC(=S)N(C(C)c2ccccc2)C1	4.66979	Inactive
CHEMBL525190	424.63	C/C=C(\C)C(=O)NC1=CC[C@@]2(C)C(=CC[C@H]3[C@@H]4CC[C@H]([C@H](C)NC)[C@@]4(C)CC[C@@H]32)C1=O	4.67162	Inactive
CHEMBL3613383	298.39	CCN(CC)NC(=O)c1ccc(OCc2ccccc2)cc1	4.67778	Inactive
CHEMBL2170855	1363.63	C[n+]1ccc(-c2c3nc(c(-c4cc[n+](C)cc4)c4ccc([nH]4)c(-c4cc[n+](C)cc4)c4nc(c(-c5cc[n+](C)cc5)c5ccc2[nH]5)C=C4)C=C3)cc1.Cc1ccc(S(=O)(=O)[O-])cc1.Cc1ccc(S(=O)(=O)[O-])cc1.Cc1ccc(S(=O)(=O)[O-])cc1.Cc1ccc(S(=O)(=O)[O-])cc1	4.68152	Inactive
CHEMBL4096109	432.87	COc1ccccc1-c1nnc(-c2ccc(C(=O)N/N=C/c3cccc(Cl)c3)cc2)o1	4.68403	Inactive
CHEMBL482464	433.88	Cn1c([N+](=O)[O-])cnc1-c1nnc(N2CCN(C(=O)c3ccccc3Cl)CC2)s1	4.69336	Inactive
CHEMBL3634356	272.31	c1ccc(-c2nc3cnccn3c2-c2ccncc2)cc1	4.6968	Inactive
CHEMBL1951534	452.28	O=[N+]([O-])c1ccc(-c2nnc(NCc3cn(Cc4ccc(Cl)cc4Cl)nn3)s2)o1	4.70115	Inactive
CHEMBL3760067	312.35	CSc1cccc(Nc2ncnc3ccc([N+](=O)[O-])cc23)c1	4.7018	Inactive
CHEMBL3423079	384.48	CC[C@H](CO)Nc1nc(NCc2cccc(C)c2O)c2ncn(C(C)C)c2n1	4.70333	Inactive
CHEMBL520594	460.07	COc1cc(OC)c2c(C)[n+](-c3ccc(Br)cc3)c(C)cc2c1.F[B-](F)(F)F	4.70553	Inactive
CHEMBL1951522	383.39	O=[N+]([O-])c1ccc(-c2nnc(NCc3cn(Cc4ccccc4)nn3)s2)o1	4.70774	Inactive
CHEMBL3423090	433.35	CC[C@H](CO)Nc1nc(NCc2ccc(Br)cc2)c2ncn(C(C)C)c2n1	4.7122	Inactive
CHEMBL458529	391.43	O=C(c1cccs1)N1CCN(c2nnc(-c3ccc([N+](=O)[O-])o3)s2)CC1	4.71715	Inactive
CHEMBL1951523	401.38	O=[N+]([O-])c1ccc(-c2nnc(NCc3cn(Cc4ccccc4F)nn3)s2)o1	4.72125	Inactive
CHEMBL481566	415.62	COc1cc(OC)c2c(C)[n+](-c3ccc(Cl)cc3)c(C)cc2c1.F[B-](F)(F)F	4.72354	Inactive
CHEMBL1951525	417.84	O=[N+]([O-])c1ccc(-c2nnc(NCc3cn(Cc4ccccc4Cl)nn3)s2)o1	4.72354	Inactive
CHEMBL187460	296.37	C[C@H]1COC2=C1C(=O)C(=O)c1c2ccc2c1CCCC2(C)C	4.73518	Inactive
CHEMBL257133	246.35	C=C[C@@]1(C)CC2=C(C[C@H]1C(=C)C)C(O)C=CC2O	4.73834	Inactive
CHEMBL2151883	300.36	COc1ccccc1-c1nc2ccccn2c1-c1ccccc1	4.73993	Inactive
CHEMBL4103014	414.42	COc1ccccc1-c1nnc(-c2ccc(C(=O)N/N=C/c3cccc(O)c3)cc2)o1	4.74184	Inactive
CHEMBL485479	296.37	CC(C)C1=Cc2ccc3c(c2C(=O)C1=O)C(=O)CCC3(C)C	4.74715	Inactive
CHEMBL482665	433.88	Cn1c([N+](=O)[O-])cnc1-c1nnc(N2CCN(C(=O)c3cccc(Cl)c3)CC2)s1	4.74763	Inactive
CHEMBL3634353	343.39	CCOC(=O)c1ccc(-c2c(-c3ccccc3)nc3cnccn23)cc1	4.75696	Inactive
CHEMBL498724	326.35	COc1ccc([C@@H]2COc3c(ccc4occc34)C2)c(OC)c1O	4.75945	Inactive
CHEMBL3634351	301.35	COc1ccc(-c2c(-c3ccccc3)nc3cnccn23)cc1	4.75945	Inactive
CHEMBL1951532	435.83	O=[N+]([O-])c1ccc(-c2nnc(NCc3cn(Cc4c(F)cccc4Cl)nn3)s2)o1	4.75945	Inactive
CHEMBL1275868	582.66	CC1=C(C(=O)OC(C)C)C(c2cccc([N+](=O)[O-])c2)C(C(=O)OC2CN(C(c3ccccc3)c3ccccc3)C2)=C(N)N1	4.76802	Inactive
CHEMBL255103	242.32	CC1=CCC[C@@]2(C)CC3=C(C[C@@H]12)C(=O)C=CC3=O	4.77161	Inactive
CHEMBL3634368	418.48	Fc1ccc(-c2nc3c(NCCN4CCOCC4)nccn3c2-c2ccncc2)cc1	4.78252	Inactive
CHEMBL4082571	444.45	COc1ccc(O)c(/C=N/NC(=O)c2ccc(-c3nnc(-c4ccccc4OC)o3)cc2)c1	4.78781	Inactive
CHEMBL1256401	321.16	O=C(OCc1ccc([N+](=O)[O-])cc1)N(CCCl)CCCl	4.78968	Inactive
CHEMBL2151860	328.37	CC(=O)Oc1ccc(-c2c(-c3ccccc3)nc3ccccn23)cc1	4.79588	Inactive
CHEMBL520309	484.36	Cn1c([N+](=O)[O-])cnc1-c1nnc(N2CCN(C(=O)c3ccc(Br)s3)CC2)s1	4.79697	Inactive
CHEMBL480760	423.39	COc1cc(OC)c2c(C)[n+](-c3ccc(O)cc3)c(C)cc2c1.O=C([O-])C(F)(F)F	4.7986	Inactive
CHEMBL3759105	308.16	O=C(CCCl)N1c2ccccc2Oc2ccc(Cl)cc21	4.8041	Inactive
CHEMBL2382031	312.33	COC(=O)c1ccc(/C=N/NC(=O)c2ccccc2OC)cc1	4.80549	Inactive
CHEMBL1256965	386.17	COc1cc([N+](=O)[O-])ccc1COP(N)(=O)N(CCCl)CCCl	4.80688	Inactive
CHEMBL4291183	342.44	COc1ccc(CN2CN(CC(=O)O)CSC2=S)cc1OC	4.81023	Inactive
CHEMBL55	340.43	N=C(N)c1ccc(OCCCCCOc2ccc(C(=N)N)cc2)cc1	4.82446	Inactive
CHEMBL3634354	305.77	Clc1cccc(-c2c(-c3ccccc3)nc3cnccn23)c1	4.83863	Inactive
CHEMBL2151872	276.36	c1ccc(-c2nc3ccccn3c2-c2ccsc2)cc1	4.84466	Inactive
CHEMBL4099059	416.41	COc1ccccc1-c1nnc(-c2ccc(C(=O)N/N=C/c3ccc(F)cc3)cc2)o1	4.84771	Inactive
CHEMBL139702	338.4	C=CC(C)(C)c1cc(/C=C/C(=O)c2ccc(O)cc2)c(OC)cc1O	4.85387	Inactive
CHEMBL2151882	345.36	COc1ccc(-c2nc3ccccn3c2-c2cccc([N+](=O)[O-])c2)cc1	4.85387	Inactive
CHEMBL1276916	301.39	CC1=N[C@H](C)Cc2c(-c3cccc4ccccc34)ccc(O)c21	4.8729	Inactive
CHEMBL517042	342.39	Cc1cccc2oc(=O)c3c(c12)O[C@H](C)[C@@]3(C)CC(=O)[C@@H]1OC1(C)C	4.8729	Inactive
CHEMBL156127	366.5	CC(C)=CCC/C(C)=C/CC/C(C)=C/COc1ccc2ccc(=O)oc2c1	4.87615	Inactive
CHEMBL458527	419.85	O=C(c1cccc(Cl)c1)N1CCN(c2nnc(-c3ccc([N+](=O)[O-])o3)s2)CC1	4.87976	Inactive
CHEMBL2382040	314.34	COc1ccc(/C=N/NC(=O)c2ccccc2OC)cc1OC	4.88041	Inactive
CHEMBL2382050	300.31	COc1ccc(/C=N/NC(=O)c2ccccc2OC)c(O)c1	4.88107	Inactive
CHEMBL458771	470.33	O=C(c1ccc(Br)s1)N1CCN(c2nnc(-c3ccc([N+](=O)[O-])o3)s2)CC1	4.8824	Inactive
CHEMBL394241	420.51	CC(C)(C)OC(=O)N1CCN(c2cc(-c3ccc(Oc4ccccc4)cc3)n[nH]2)CC1	4.88539	Inactive
CHEMBL336434	593.78	CN(C)c1ccc(Nc2c3ccc(NC(=O)CCN4CCCC4)cc3nc3cc(NC(=O)CCN4CCCC4)ccc23)cc1	4.89517	Inactive
CHEMBL3637894	521.98	O=C(CN1CCOCC1)Nc1ccc2ncnc(Nc3ccc(OCc4cccc(F)c4)c(Cl)c3)c2c1	4.90763	Inactive				0.0583333
CHEMBL3758611	326.31	COc1ccc(OC)c(Nc2ncnc3ccc([N+](=O)[O-])cc23)c1	4.9108	Inactive				0.015748
CHEMBL1951530	397.42	Cc1ccc(Cn2cc(CNc3nnc(-c4ccc([N+](=O)[O-])o4)s3)nn2)cc1	4.91364	Inactive
CHEMBL1214241	397.6	C[C@]12CC[C@H](O)C[C@@H]1CC[C@@H]1[C@@H]2CC[C@@]2(C)[C@H]1CC[C@@H]2[C@@](C)(O)c1ccncc1	4.92082	Inactive
CHEMBL451713	252.31	C=C[C@H](/C=C\c1ccc(O)cc1)c1ccc(O)cc1	4.92082	Inactive
CHEMBL516307	425.88	O=C(c1ccc(Cl)s1)N1CCN(c2nnc(-c3ccc([N+](=O)[O-])o3)s2)CC1	4.92996	Inactive
CHEMBL195349	385.41	O=C(c1ccccc1)N1CCN(c2nnc(-c3ccc([N+](=O)[O-])o3)s2)CC1	4.93219	Inactive
CHEMBL480823	409.23	COc1cc(OC)c2c(C)[n+](-c3cccc(C)c3C)c(C)cc2c1.F[B-](F)(F)F	4.93554	Inactive
CHEMBL250270	611.74	COC(=O)C1=C(C)NC(C)=C(C(=O)OC(C)(C)CN(C)CCC(c2ccccc2)c2ccccc2)C1c1cccc([N+](=O)[O-])c1	4.93742	Inactive
CHEMBL496487	442.69	CC(C)=CC(=O)N[C@H]1CC[C@]2(C)[C@H]3CC[C@]4(C)C([C@H](C)N(C)C)=CC[C@H]4[C@@H]3CC[C@H]2[C@H]1O	4.94692	Inactive
CHEMBL1783204	492.01	CCCCNC(=N)c1ccc(N2CCN(c3nnc(-c4ccc([N+](=O)[O-])o4)s3)CC2)cc1.Cl	4.95861	Inactive
CHEMBL458179	419.85	O=C(c1ccccc1Cl)N1CCN(c2nnc(-c3ccc([N+](=O)[O-])o3)s2)CC1	4.9694	Inactive
CHEMBL3634359	449.3	Ic1c(-c2ccccc2)nc2c(NCCN3CCOCC3)nccn12	4.97469	Inactive
CHEMBL195645	298.35	O=[N+]([O-])c1ccc(-c2nnc(N3CCOCC3)s2)s1	4.97469	Inactive
CHEMBL496449	342.52	C=CCCC/C=C\C/C=C\CCCCCCCc1cc(O)cc(O)c1	4.97838	Inactive
CHEMBL3637893	394.84	Nc1ccc2ncnc(Nc3ccc(OCc4cccc(F)c4)c(Cl)c3)c2c1	4.98172	Inactive
CHEMBL290253	310.21	O=C(CCl)N1c2ccccc2Sc2ccc(Cl)cc21	4.98297	Inactive
CHEMBL482463	399.44	Cn1c([N+](=O)[O-])cnc1-c1nnc(N2CCN(C(=O)c3ccccc3)CC2)s1	4.98338	Inactive
CHEMBL401659	242.32	C=C1CCC[C@@]2(C)CC3=C(C[C@@H]12)C(=O)C=CC3=O	4.98645	Inactive
CHEMBL3634355	340.21	Clc1cc(Cl)cc(-c2c(-c3ccccc3)nc3cnccn23)c1	4.98716	Inactive
CHEMBL255315	262.35	CC1(O)CCCC2(C)Cc3c(O)ccc(O)c3CC12	4.98752	Inactive
CHEMBL4162285	334.35	C#CCOc1ccc(C(=O)/C=C/c2ccc(F)cc2)c(OCC#C)c1	5	Active
CHEMBL1783203	477.98	CCCNC(=N)c1ccc(N2CCN(c3nnc(-c4ccc([N+](=O)[O-])o4)s3)CC2)cc1.Cl	5	Active
CHEMBL3758248	308.16	O=C(C(Cl)CCl)N1c2ccccc2Oc2ccccc21	5.01773	Active
CHEMBL3759243	327.69	O=C(CCl)N1c2ccccc2Oc2ccc(C(F)(F)F)cc21	5.01773	Active
CHEMBL3759123	328.58	O=C(CCl)N1c2cc(Cl)ccc2Oc2ccc(Cl)cc21	5.02228	Active
CHEMBL521458	439.91	Cn1c([N+](=O)[O-])cnc1-c1nnc(N2CCN(C(=O)c3ccc(Cl)s3)CC2)s1	5.02919	Active
CHEMBL1651446	275.76	O=C(CCl)N1c2ccccc2Sc2ccccc21	5.03152	Active
CHEMBL4069827	399.41	COc1ccccc1-c1nnc(-c2ccc(C(=O)N/N=C/c3ccccn3)cc2)o1	5.04287	Active
CHEMBL1256990	374.14	NP(=O)(OCc1ccc([N+](=O)[O-])c(F)c1)N(CCCl)CCCl	5.04335	Active
CHEMBL329161	345.16	O=[N+]([O-])c1ccc2ncnc(Nc3cccc(Br)c3)c2c1	5.04383	Active
CHEMBL1783206	526.02	Cl.N=C(NCc1ccccc1)c1ccc(N2CCN(c3nnc(-c4ccc([N+](=O)[O-])o4)s3)CC2)cc1	5.04576	Active
CHEMBL474899	364.88	Cc1nc(-c2ccccn2)nc(N2CCC(Cc3ccccc3)C2)c1Cl	5.04769	Active
CHEMBL195646	281.3	O=[N+]([O-])c1ccc(-c2nnc(N3CCNCC3)s2)o1	5.05061	Active
CHEMBL503323	450.71	CN[C@@H](C)[C@H]1CC[C@H]2[C@@H]3CC[C@H]4C[C@@H](N(C)C(=O)c5ccccc5)CC[C@]4(C)[C@H]3CC[C@]12C	5.05552	Active
CHEMBL2171512	422.53	COc1ccc(-n2nnc3c(N4CCCC(O)C4)nc(CC4CCCCC4)nc32)cc1	5.0655	Active
CHEMBL3637895	495.01	CN1CCN(S(=O)(=O)c2ccc(-c3ccc4c(Nc5ncc(Cl)cn5)ccnc4c3)cc2)CC1	5.07007	Active
CHEMBL2158073	357.13	NP(=O)(OCc1ccc([N+](=O)[O-])cn1)N(CCCl)CCCl	5.08092	Active
CHEMBL4177394	445.53	C/C(=N/NC(N)=S)c1ccc(OCc2cn(-c3ccc(S(N)(=O)=O)cc3)nn2)cc1	5.08302	Active
CHEMBL1214242	432.05	C[C@]12CC[C@H](O)C[C@@H]1CC[C@@H]1[C@@H]2CC[C@@]2(C)[C@H]1CC[C@@H]2[C@@](C)(O)c1ccncc1Cl	5.09691	Active
CHEMBL501755	370.45	COc1ccc([C@@H]2COc3c(ccc(O)c3CC=C(C)C)C2)c(OC)c1O	5.10237	Active
CHEMBL2151868	339.23	Clc1cc(Cl)cc(-c2c(-c3ccccc3)nc3ccccn23)c1	5.11351	Active
CHEMBL2382039	363.21	COc1ccc(/C=N/NC(=O)c2ccccc2OC)cc1Br	5.11691	Active
CHEMBL3758242	294.14	O=C(CCl)N1c2ccccc2Oc2ccc(Cl)cc21	5.11919	Active
CHEMBL4085064	414.42	COc1ccccc1-c1nnc(-c2ccc(C(=O)N/N=C/c3ccc(O)cc3)cc2)o1	5.12784	Active
CHEMBL4169531	410.46	C/C(=N/NC(N)=S)c1ccc(OCc2cn(-c3ccc(C(=O)O)cc3)nn2)cc1	5.13016	Active
CHEMBL3260212	292.38	CCC/C=C/C=C/c1nc2ccc(OC)cc2n2cccc12	5.13077	Active
CHEMBL372024	295.32	CN1CCN(c2nnc(-c3ccc([N+](=O)[O-])o3)s2)CC1	5.13668	Active
CHEMBL2151858	300.36	COc1ccc(-c2c(-c3ccccc3)nc3ccccn23)cc1	5.14267	Active
CHEMBL3758404	308.16	O=C(CCl)N1c2ccccc2COc2ccc(Cl)cc21	5.14267	Active
CHEMBL2151861	370.45	CC(C)(C)C(=O)Oc1ccc(-c2c(-c3ccccc3)nc3ccccn23)cc1	5.1549	Active
CHEMBL4170543	442.48	COc1cc(/C=N/NC(N)=S)ccc1OCc1cn(CC(=O)c2ccc(F)cc2)nn1	5.15947	Active
CHEMBL496488	370.63	C[C@@H]([C@H]1CC=C2[C@@H]3CCC4=C[C@@H](N(C)C)CC[C@]4(C)[C@H]3CC[C@@]21C)N(C)C	5.16749	Active
CHEMBL3634358	364.19	CN(C)c1nccn2c(I)c(-c3ccccc3)nc12	5.16749	Active
CHEMBL4090407	444.45	COc1ccc(/C=N/NC(=O)c2ccc(-c3nnc(-c4ccccc4OC)o3)cc2)c(O)c1	5.18046	Active
CHEMBL3758623	300.7	O=[N+]([O-])c1ccc2ncnc(Nc3ccccc3Cl)c2c1	5.18509	Active
CHEMBL2151870	271.32	c1ccc(-c2nc3ccccn3c2-c2ccncc2)cc1	5.18709	Active
CHEMBL3634367	333.37	CN(C)c1nccn2c(-c3ccncc3)c(-c3ccc(F)cc3)nc12	5.19382	Active
CHEMBL4069376	444.45	COc1ccc(/C=N/NC(=O)c2ccc(-c3nnc(-c4ccccc4OC)o3)cc2)cc1O	5.19382	Active
CHEMBL4072092	416.41	COc1ccccc1-c1nnc(-c2ccc(C(=O)N/N=C/c3cccc(F)c3)cc2)o1	5.19723	Active
CHEMBL638	349.32	C[C@@H](c1ncncc1F)[C@](O)(Cn1cncn1)c1ccc(F)cc1F	5.21467	Active
CHEMBL1257016	424.14	NP(=O)(OCc1ccc([N+](=O)[O-])cc1C(F)(F)F)N(CCCl)CCCl	5.23062	Active
CHEMBL3260217	306.41	CCCC/C=C/C=C/c1nc2cccc(OC)c2n2cccc12	5.23657	Active
CHEMBL4173978	426.46	COc1cc(/C=N/NC(N)=S)ccc1OCc1cn(-c2ccc(C(=O)O)cc2)nn1	5.24094	Active
CHEMBL4175020	503.38	COc1ccc(/C=N\NC(N)=S)cc1OCc1cn(CC(=O)c2ccc(Br)cc2)nn1	5.24454	Active
CHEMBL479649	409.23	CCc1ccc(-[n+]2c(C)cc3cc(OC)cc(OC)c3c2C)cc1.F[B-](F)(F)F	5.25727	Active
CHEMBL4164916	458.93	COc1cc(/C=N\NC(N)=S)ccc1OCc1cn(CC(=O)c2ccc(Cl)cc2)nn1	5.26761	Active
CHEMBL4175538	424.49	COc1cc(/C=N\NC(N)=S)ccc1OCc1cn(CC(=O)c2ccccc2)nn1	5.26841	Active
CHEMBL2262843	297.48	CC(=O)CCCCCCCCCC[C@H]1CC[C@@H](O)[C@@H](C)N1	5.26934	Active
CHEMBL2151866	342.4	CCOC(=O)c1ccc(-c2c(-c3ccccc3)nc3ccccn23)cc1	5.284	Active
CHEMBL365770	282.28	O=[N+]([O-])c1ccc(-c2nnc(N3CCOCC3)s2)o1	5.284	Active
CHEMBL4060698	416.41	COc1ccccc1-c1nnc(-c2ccc(C(=O)N/N=C/c3ccccc3F)cc2)o1	5.28567	Active
CHEMBL4068809	467.31	COc1ccccc1-c1nnc(-c2ccc(C(=O)N/N=C/c3ccc(Cl)cc3Cl)cc2)o1	5.29073	Active
CHEMBL4159895	503.38	COc1cc(/C=N\NC(N)=S)ccc1OCc1cn(CC(=O)c2ccc(Br)cc2)nn1	5.29243	Active
CHEMBL34804	357.46	CN(C)Cc1ccc(Nc2c3ccc(N)cc3nc3cc(N)ccc23)cc1	5.30103	Active
CHEMBL2349416	596.65	NCCOc1cc(C(=O)Nc2cc(OCCN)c3ccccc3n2)nc(C(=O)Nc2cc(OCCN)c3ccccc3n2)c1	5.30103	Active
CHEMBL4174032	426.46	COc1ccc(/C=N/NC(N)=S)cc1OCc1cn(-c2ccc(C(=O)O)cc2)nn1	5.30113	Active
CHEMBL4163267	438.51	COc1cc(/C=N/NC(N)=S)ccc1OCc1cn(CC(=O)c2ccc(C)cc2)nn1	5.30364	Active
CHEMBL487989	284.36	C[C@H](O)C#CC#CC#CC#CCCCCCCCC(=O)O	5.30774	Active
CHEMBL222358	533.54	COc1cc2c(c(OC)c1)C(C)=[N+](c1ccc(OC)c3c(OC)cc(C)cc13)[C@@H](C)C2.O=C([O-])C(F)(F)F	5.3098	Active
CHEMBL2151862	315.33	O=[N+]([O-])c1ccc(-c2c(-c3ccccc3)nc3ccccn23)cc1	5.3098	Active
CHEMBL4167146	442.48	COc1ccc(/C=N/NC(N)=S)cc1OCc1cn(CC(=O)c2ccc(F)cc2)nn1	5.31605	Active
CHEMBL4080097	446.42	COc1ccccc1-c1nnc(-c2ccc(C(=O)N/N=C/c3c(O)cc(O)cc3O)cc2)o1	5.32057	Active
CHEMBL1256991	374.14	NP(=O)(OCc1ccc([N+](=O)[O-])cc1F)N(CCCl)CCCl	5.32606	Active
CHEMBL3260206	234.3	C/C=C/C=C/c1nc2ccccc2n2cccc12	5.3279	Active
CHEMBL143265	284.31	COc1ccc(/C=C/C(=O)c2ccccc2O)c(OC)c1	5.34294	Active
CHEMBL379376	195.22	c1ccc2[nH]c(-c3ccncc3)nc2c1	5.34604	Active
CHEMBL4059674	430.42	COc1ccccc1-c1nnc(-c2ccc(C(=O)N/N=C/c3cc(O)ccc3O)cc2)o1	5.35067	Active
CHEMBL3260216	306.41	CCCC/C=C/C=C/c1nc2ccc(OC)cc2n2cccc12	5.35655	Active
CHEMBL2151878	304.78	Clc1cccc(-c2nc3ccccn3c2-c2ccccc2)c1	5.35655	Active
CHEMBL4171583	424.49	COc1ccc(/C=N\NC(N)=S)cc1OCc1cn(CC(=O)c2ccccc2)nn1	5.35685	Active
CHEMBL4165645	461.53	COc1ccc(/C=N/NC(N)=S)cc1OCc1cn(-c2ccc(S(N)(=O)=O)cc2)nn1	5.35871	Active
CHEMBL377740	210.24	Oc1ccc(-c2nc3ccccc3[nH]2)cc1	5.35893	Active
CHEMBL3758369	296.29	COc1ccccc1Nc1ncnc2ccc([N+](=O)[O-])cc12	5.35952	Active
CHEMBL442439	328.41	C=C[C@@]1(C)Cc2c(OC(C)=O)ccc(OC(C)=O)c2C[C@H]1C(=C)C	5.37029	Active
CHEMBL2298017	198.22	Cc1ccc(-c2nc3ccccc3[nH]2)o1	5.37287	Active
CHEMBL4074817	414.42	COc1ccccc1-c1nnc(-c2ccc(C(=O)N/N=C/c3ccccc3O)cc2)o1	5.383	Active
CHEMBL253672	324.38	C=CCOc1ccc(C(=O)/C=C/c2ccc(OC)cc2OC)cc1	5.39794	Active
CHEMBL2151857	284.36	Cc1ccc(-c2c(-c3ccccc3)nc3ccccn23)cc1	5.39794	Active
CHEMBL434066	284.31	COc1ccc(/C=C/C(=O)c2ccc(O)cc2)c(OC)c1	5.39794	Active
CHEMBL144626	268.31	COc1ccc(/C=C/C(=O)c2ccccc2)c(OC)c1	5.39794	Active
CHEMBL7747	224.26	O=C(/C=C/c1ccc(O)cc1)c1ccccc1	5.39794	Active
CHEMBL2297906	228.21	O=[N+]([O-])c1ccc2[nH]c(-c3ccc[nH]3)nc2c1	5.39929	Active
CHEMBL3260213	292.38	CCC/C=C/C=C/c1nc2cccc(OC)c2n2cccc12	5.40894	Active
CHEMBL3260210	262.36	CCC/C=C/C=C/c1nc2ccccc2n2cccc12	5.40894	Active
CHEMBL84678	286.34	Nc1ccc(Nc2c3ccccc3nc3ccccc23)cn1	5.40894	Active
CHEMBL507603	260.29	CCOC(=O)C1=C(C)NC(=O)NC1c1ccccc1	5.41982	Active
CHEMBL2283280	208.26	Cc1ccc(-c2nc3ccccc3[nH]2)cc1	5.42098	Active
CHEMBL4087969	430.42	COc1ccccc1-c1nnc(-c2ccc(C(=O)N/N=C/c3ccc(O)cc3O)cc2)o1	5.42251	Active
CHEMBL2298015	233.27	c1ccc2[nH]c(-c3c[nH]c4ccccc34)nc2c1	5.42834	Active
CHEMBL1596095	212.23	Fc1ccc(-c2nc3ccccc3[nH]2)cc1	5.42918	Active
CHEMBL3260214	276.38	CCCC/C=C/C=C/c1nc2ccccc2n2cccc12	5.4318	Active
CHEMBL3786214	244.29	CC(=O)C1=C(C)NC(=O)NC1c1cccc(C)c1	5.43852	Active
CHEMBL379179	224.26	COc1ccc(-c2nc3ccccc3[nH]2)cc1	5.44227	Active
CHEMBL92157	329.4	CNc1ccc(Nc2c3ccccc3nc3ccccc23)cc1OC	5.4437	Active
CHEMBL153535	194.24	c1ccc(-c2nc3ccccc3[nH]2)cc1	5.45583	Active
CHEMBL521247	409.23	COc1cc(OC)c2c(C)[n+](-c3c(C)cccc3C)c(C)cc2c1.F[B-](F)(F)F	5.45717	Active
CHEMBL2071557	264.33	COc1ccc(/N=C/c2cn(C)c3ccccc23)cc1	5.45836	Active
CHEMBL1446966	253.26	Cc1ccc(-c2nc3cc([N+](=O)[O-])ccc3[nH]2)cc1	5.45908	Active
CHEMBL2298016	183.21	c1c[nH]c(-c2nc3ccccc3[nH]2)c1	5.46361	Active
CHEMBL2297908	224.26	COc1cccc(-c2nc3ccccc3[nH]2)c1	5.46426	Active
CHEMBL475377	239.23	O=[N+]([O-])c1cccc(-c2nc3ccccc3[nH]2)c1	5.465	Active
CHEMBL473162	228.68	Clc1ccccc1-c1nc2ccccc2[nH]1	5.46713	Active
CHEMBL479838	431.24	COc1cc(OC)c2c(C)[n+](-c3ccc4ccccc4c3)c(C)cc2c1.F[B-](F)(F)F	5.47237	Active
CHEMBL571071	292.31	O=C(/C=C/c1ccc(-n2ccnc2)cc1)c1ccccc1F	5.47462	Active
CHEMBL1491	408.88	CCOC(=O)C1=C(COCCN)NC(C)=C(C(=O)OC)C1c1ccccc1Cl	5.47496	Active
CHEMBL1164403	239.23	O=[N+]([O-])c1ccc2[nH]c(-c3ccccc3)nc2c1	5.47573	Active
CHEMBL2297907	245.26	O=[N+]([O-])c1ccc2[nH]c(-c3cccs3)nc2c1	5.47581	Active
CHEMBL1947235	273.68	O=[N+]([O-])c1ccc2nc(-c3ccccc3Cl)[nH]c2c1	5.4782	Active
CHEMBL571178	274.32	O=C(/C=C/c1ccc(-n2ccnc2)cc1)c1ccccc1	5.47922	Active
CHEMBL571179	290.32	O=C(/C=C/c1ccc(-n2ccnc2)cc1)c1cccc(O)c1	5.48061	Active
CHEMBL3260209	264.33	C/C=C/C=C/c1nc2cccc(OC)c2n2cccc12	5.48149	Active
CHEMBL504923	472.71	CN[C@@H](C)[C@H]1CC[C@H]2[C@@H]3CC[C@H]4[C@@H](OC(C)=O)[C@@H](NC(=O)C=C(C)C)CC[C@]4(C)[C@H]3CC[C@]12C	5.48149	Active
CHEMBL4161584	367.4	COc1cc(OCC=C(C)C)ccc1C(=O)/C=C/c1ccc([N+](=O)[O-])cc1	5.48149	Active
CHEMBL1531003	202.21	COc1cccc2c1C(=O)C=C(C)C2=O	5.48149	Active
CHEMBL2382034	286.29	COc1ccccc1C(=O)N/N=C/c1ccc(O)c(O)c1	5.4828	Active
CHEMBL159327	240.22	O=[N+]([O-])c1ccc2[nH]c(-c3cccnc3)nc2c1	5.48298	Active
CHEMBL482395	409.23	COc1cc(OC)c2c(C)[n+](-c3ccc(C)cc3C)c(C)cc2c1.F[B-](F)(F)F	5.48413	Active
CHEMBL83103	195.22	c1cncc(-c2nc3ccccc3[nH]2)c1	5.48434	Active
CHEMBL2071552	234.3	Cn1cc(/C=N/c2ccccc2)c2ccccc21	5.48896	Active
CHEMBL570461	304.35	COc1ccc(C(=O)/C=C/c2ccc(-n3ccnc3)cc2)cc1	5.49215	Active
CHEMBL569119	304.35	COc1cccc(C(=O)/C=C/c2ccc(-n3ccnc3)cc2)c1	5.49215	Active
CHEMBL372172	280.31	O=[N+]([O-])c1ccc(-c2nnc(N3CCCCC3)s2)o1	5.49485	Active
CHEMBL2359517	246.34	CC(=O)C1=C(C)NC(=S)NC1c1ccccc1	5.49944	Active
CHEMBL2071554	278.36	CCOc1ccc(/N=C/c2cn(C)c3ccccc23)cc1	5.50012	Active
CHEMBL1535921	269.26	COc1ccc(-c2nc3cc([N+](=O)[O-])ccc3[nH]2)cc1	5.50075	Active
CHEMBL488436	371.47	Cc1ncc(-c2ccnc(Nc3ccc(S(C)(=O)=O)cc3)n2)n1C(C)C	5.50169	Active
CHEMBL473163	228.68	Clc1ccc(-c2nc3ccccc3[nH]2)cc1	5.5019	Active
CHEMBL570962	310.3	O=C(/C=C/c1ccc(-n2ccnc2)cc1)c1c(F)cccc1F	5.50501	Active
CHEMBL1257017	390.59	NP(=O)(OCc1ccc([N+](=O)[O-])cc1Cl)N(CCCl)CCCl	5.50864	Active
CHEMBL201221	200.27	c1csc(-c2nc3ccccc3[nH]2)c1	5.50922	Active
CHEMBL2298018	269.26	COc1cccc(-c2nc3cc([N+](=O)[O-])ccc3[nH]2)c1	5.51636	Active
CHEMBL380979	240.22	O=[N+]([O-])c1ccc2[nH]c(-c3ccccn3)nc2c1	5.51729	Active
CHEMBL569355	308.77	O=C(/C=C/c1ccc(-n2ccnc2)cc1)c1ccccc1Cl	5.52115	Active
CHEMBL3260207	264.33	C/C=C/C=C/c1nc2cc(OC)ccc2n2cccc12	5.52288	Active
CHEMBL3752140	380.49	C=C[C@H]1CN2CCc3c([nH]c4ccccc34)[C@@H]2C[C@@H]1C(/C=C/OC)C(=O)OC	5.52288	Active
CHEMBL1095286	356.81	COc1ccc(OC)c(/C=C/C(=O)C2=Cc3cc(Cl)ccc3OC2)c1	5.52288	Active
CHEMBL2297902	257.22	O=[N+]([O-])c1ccc2[nH]c(-c3ccc(F)cc3)nc2c1	5.52381	Active
CHEMBL569356	308.77	O=C(/C=C/c1ccc(-n2ccnc2)cc1)c1ccc(Cl)cc1	5.52585	Active
CHEMBL473361	239.23	O=[N+]([O-])c1ccc(-c2nc3ccccc3[nH]2)cc1	5.52756	Active
CHEMBL3786102	321.29	COCC1=C(C(=O)OC)C(c2cccc([N+](=O)[O-])c2)NC(=O)N1	5.52917	Active
CHEMBL375355	443.88	COc1cc(OC)c2c(C)[n+](-c3cccc4ccccc34)c(C)cc2c1.[O-][Cl+3]([O-])([O-])[O-]	5.53611	Active
CHEMBL570739	343.21	O=C(/C=C/c1ccc(-n2ccnc2)cc1)c1cc(Cl)ccc1Cl	5.53992	Active
CHEMBL570738	343.21	O=C(/C=C/c1ccc(-n2ccnc2)cc1)c1ccc(Cl)c(Cl)c1	5.53992	Active
CHEMBL209918	239.23	O=[N+]([O-])c1ccccc1-c1nc2ccccc2[nH]1	5.53997	Active
CHEMBL569571	310.3	O=C(/C=C/c1ccc(-n2ccnc2)cc1)c1ccc(F)c(F)c1	5.54239	Active
CHEMBL2236135	327.84	Cc1ccc2cc(C3CC(c4ccsc4)=NN3)c(Cl)nc2c1	5.54253	Active
CHEMBL1940862	327.84	Cc1ccsc1C(=O)/C=C/c1cc2cccc(C)c2nc1Cl	5.54253	Active
CHEMBL2071559	248.33	Cn1cc(/C=N/Cc2ccccc2)c2ccccc21	5.54377	Active
CHEMBL2297904	281.31	CC(C)c1ccc(-c2nc3cc([N+](=O)[O-])ccc3[nH]2)cc1	5.5461	Active
CHEMBL3787294	350.42	CCOC(=O)C1=C(C)N(Cc2ccccc2)C(=O)NC1c1ccccc1	5.54895	Active
CHEMBL1940851	327.84	Cc1ccc2cc(/C=C/C(=O)c3sccc3C)c(Cl)nc2c1	5.55187	Active
CHEMBL1940850	313.81	Cc1ccc2cc(/C=C/C(=O)c3ccsc3)c(Cl)nc2c1	5.55218	Active
CHEMBL3260211	292.38	CCC/C=C/C=C/c1nc2cc(OC)ccc2n2cccc12	5.55284	Active
CHEMBL1095287	356.81	COc1cccc(/C=C/C(=O)C2=Cc3cc(Cl)ccc3OC2)c1OC	5.55284	Active
CHEMBL3634362	467.29	Fc1ccc(-c2nc3c(NCCN4CCOCC4)nccn3c2I)cc1	5.55284	Active
CHEMBL1563210	284.23	O=[N+]([O-])c1cccc(-c2nc3cc([N+](=O)[O-])ccc3[nH]2)c1	5.55604	Active
CHEMBL1094967	310.78	Cc1ccc(/C=C/C(=O)C2=Cc3cc(Cl)ccc3OC2)cc1	5.56067	Active
CHEMBL2298014	236.32	CC(C)c1ccc(-c2nc3ccccc3[nH]2)cc1	5.56732	Active
CHEMBL3260208	264.33	C/C=C/C=C/c1nc2ccc(OC)cc2n2cccc12	5.56864	Active
CHEMBL49436	270.34	c1ccc(Nc2c3ccccc3nc3ccccc23)cc1	5.56864	Active
CHEMBL481023	437.29	CCCCc1ccc(-[n+]2c(C)cc3cc(OC)cc(OC)c3c2C)cc1.F[B-](F)(F)F	5.57025	Active
CHEMBL570959	310.3	O=C(/C=C/c1ccc(-n2ccnc2)cc1)c1cccc(F)c1F	5.5727	Active
CHEMBL516763	437.29	COc1cc(OC)c2c(C)[n+](-c3ccc(C(C)(C)C)cc3)c(C)cc2c1.F[B-](F)(F)F	5.57349	Active
CHEMBL2071553	248.33	Cc1ccc(/N=C/c2cn(C)c3ccccc23)cc1	5.57549	Active
CHEMBL1369396	260.29	COc1ccc(C2NC(=O)NC(C)=C2C(C)=O)cc1	5.57661	Active
CHEMBL1496818	230.27	CC(=O)C1=C(C)NC(=O)NC1c1ccccc1	5.57691	Active
CHEMBL520612	395.21	COc1cc(OC)c2c(C)[n+](-c3ccc(C)cc3)c(C)cc2c1.F[B-](F)(F)F	5.5784	Active
CHEMBL1483847	284.23	O=[N+]([O-])c1ccc(-c2nc3cc([N+](=O)[O-])ccc3[nH]2)cc1	5.57861	Active
CHEMBL2295863	243.22	Cc1ccc(-c2nc3cc([N+](=O)[O-])ccc3[nH]2)o1	5.57982	Active
CHEMBL2235721	355.89	Cc1cc(C2=NNC(c3cc4cccc(C)c4nc3Cl)C2)c(C)s1	5.58283	Active
CHEMBL2235720	341.87	Cc1ccc(C2=NNC(c3cc4cccc(C)c4nc3Cl)C2)s1	5.58447	Active
CHEMBL2236138	341.87	Cc1ccc2cc(C3CC(c4ccc(C)s4)=NN3)c(Cl)nc2c1	5.58447	Active
CHEMBL3785882	244.29	CC(=O)C1=C(C)N(C)C(=O)NC1c1ccccc1	5.58857	Active
CHEMBL1342564	276.29	COc1cc(C2NC(=O)NC(C)=C2C(C)=O)ccc1O	5.59011	Active
CHEMBL1481977	284.23	O=[N+]([O-])c1ccc2[nH]c(-c3ccccc3[N+](=O)[O-])nc2c1	5.59035	Active
CHEMBL2236137	341.87	Cc1csc(C2=NNC(c3cc4ccc(C)cc4nc3Cl)C2)c1	5.59434	Active
CHEMBL1940852	327.84	Cc1csc(C(=O)/C=C/c2cc3ccc(C)cc3nc2Cl)c1	5.59658	Active
CHEMBL3260215	306.41	CCCC/C=C/C=C/c1nc2cc(OC)ccc2n2cccc12	5.60206	Active
CHEMBL2382043	260.32	COc1ccccc1C(=O)N/N=C/c1cccs1	5.6038	Active
CHEMBL570484	334.38	COc1ccc(C(=O)/C=C/c2ccc(-n3ccnc3)cc2)cc1OC	5.61043	Active
CHEMBL2297903	311.34	CCCCOc1ccc(-c2nc3cc([N+](=O)[O-])ccc3[nH]2)cc1	5.61242	Active
CHEMBL531335	266.34	CCCCOc1ccc(-c2nc3ccccc3[nH]2)cc1	5.61252	Active
CHEMBL570693	353.22	O=C(/C=C/c1ccc(-n2ccnc2)cc1)c1ccc(Br)cc1	5.61355	Active
CHEMBL569130	353.22	O=C(/C=C/c1ccc(-n2ccnc2)cc1)c1ccccc1Br	5.61355	Active
CHEMBL3785264	275.26	CC(=O)C1=C(C)NC(=O)NC1c1cccc([N+](=O)[O-])c1	5.61367	Active
CHEMBL570258	292.31	O=C(/C=C/c1ccc(-n2ccnc2)cc1)c1ccc(F)cc1	5.61459	Active
CHEMBL1940869	392.7	Cc1cccc2cc(/C=C/C(=O)c3sccc3Br)c(Cl)nc12	5.62558	Active
CHEMBL4078293	345.23	O=[N+]([O-])c1cn2c(n1)OC[C@H](Oc1ccc(OC(F)(F)F)cc1)C2	5.63078	Active
CHEMBL1407741	273.68	O=[N+]([O-])c1ccc2[nH]c(-c3ccc(Cl)cc3)nc2c1	5.63106	Active
CHEMBL1940856	348.25	Cc1ccc2cc(/C=C/C(=O)c3ccc(Cl)s3)c(Cl)nc2c1	5.63341	Active
CHEMBL2236129	362.29	Cc1cccc2cc(C3CC(c4sccc4Cl)=NN3)c(Cl)nc12	5.63478	Active
CHEMBL167975	319.32	CC1=C(C(=O)OC(C)C)C(c2cccc([N+](=O)[O-])c2)NC(=O)N1	5.63499	Active
CHEMBL1940859	392.7	Cc1ccc2cc(/C=C/C(=O)c3ccc(Br)s3)c(Cl)nc2c1	5.63502	Active
CHEMBL2236132	406.74	Cc1cccc2cc(C3CC(c4sccc4Br)=NN3)c(Cl)nc12	5.63619	Active
CHEMBL3423080	384.48	CC[C@H](CO)Nc1nc(NCc2cc(C)ccc2O)c2ncn(C(C)C)c2n1	5.63827	Active
CHEMBL570445	400.22	O=C(/C=C/c1ccc(-n2ccnc2)cc1)c1ccc(I)cc1	5.63851	Active
CHEMBL2071558	248.33	Cc1ccccc1/N=C/c1cn(C)c2ccccc12	5.63915	Active
CHEMBL2236141	362.29	Cc1ccc2cc(C3CC(c4ccc(Cl)s4)=NN3)c(Cl)nc2c1	5.63998	Active
CHEMBL2235715	406.74	Cc1ccc2cc(C3CC(c4ccc(Br)s4)=NN3)c(Cl)nc2c1	5.64083	Active
CHEMBL2236133	406.74	Cc1cccc2cc(C3CC(c4ccc(Br)s4)=NN3)c(Cl)nc12	5.64083	Active
CHEMBL2235718	341.87	Cc1ccsc1C1=NNC(c2cc3cccc(C)c3nc2Cl)C1	5.64177	Active
CHEMBL1940853	327.84	Cc1ccc2cc(/C=C/C(=O)c3ccc(C)s3)c(Cl)nc2c1	5.64643	Active
CHEMBL1940866	348.25	Cc1cccc2cc(/C=C/C(=O)c3sccc3Cl)c(Cl)nc12	5.6498	Active
CHEMBL2297905	278.27	O=[N+]([O-])c1ccc2[nH]c(-c3c[nH]c4ccccc34)nc2c1	5.65207	Active
CHEMBL236789	292.36	CCOC(=O)C1=C(C)NC(=S)NC1c1cccc(O)c1	5.653	Active
CHEMBL2236136	341.87	Cc1ccc2cc(C3CC(c4sccc4C)=NN3)c(Cl)nc2c1	5.65305	Active
CHEMBL1940868	382.7	Cc1cccc2cc(/C=C/C(=O)c3cc(Cl)sc3Cl)c(Cl)nc12	5.65344	Active
CHEMBL1097964	314.74	O=C(/C=C/C1=Cc2cc(Cl)ccc2OC1)c1ccccc1F	5.65365	Active
CHEMBL4173573	438.51	COc1ccc(/C=N/NC(N)=S)cc1OCc1cn(CC(=O)c2ccc(C)cc2)nn1	5.66154	Active
CHEMBL3786732	290.39	CCOC(=O)C1=C(C)NC(=S)NC1c1ccc(C)cc1	5.66364	Active
CHEMBL2235719	341.87	Cc1csc(C2=NNC(c3cc4cccc(C)c4nc3Cl)C2)c1	5.66463	Active
CHEMBL2071555	268.75	Cn1cc(/C=N/c2ccc(Cl)cc2)c2ccccc21	5.66592	Active
CHEMBL2236140	362.29	Cc1ccc2cc(C3CC(c4sccc4Cl)=NN3)c(Cl)nc2c1	5.66696	Active
CHEMBL2236139	355.89	Cc1ccc2cc(C3CC(c4cc(C)sc4C)=NN3)c(Cl)nc2c1	5.6705	Active
CHEMBL1940865	341.86	Cc1cc(C(=O)/C=C/c2cc3cccc(C)c3nc2Cl)c(C)s1	5.67053	Active
CHEMBL289352	285.35	Nc1ccc(Nc2c3ccccc3nc3ccccc23)cc1	5.67778	Active
CHEMBL570849	343.21	O=C(/C=C/c1ccc(-n2ccnc2)cc1)c1ccc(Cl)cc1Cl	5.67823	Active
CHEMBL2236143	406.74	Cc1ccc2cc(C3CC(c4sccc4Br)=NN3)c(Cl)nc2c1	5.6799	Active
CHEMBL2236130	362.29	Cc1cccc2cc(C3CC(c4ccc(Cl)s4)=NN3)c(Cl)nc12	5.684	Active
CHEMBL1094315	386.83	COc1cc(C(=O)/C=C/C2=Cc3cc(Cl)ccc3OC2)cc(OC)c1OC	5.68613	Active
CHEMBL2235717	327.84	Cc1cccc2cc(C3CC(c4ccsc4)=NN3)c(Cl)nc12	5.68959	Active
CHEMBL1940857	382.7	Cc1ccc2cc(/C=C/C(=O)c3cc(Cl)sc3Cl)c(Cl)nc2c1	5.69076	Active
CHEMBL64391	705.65	CCC(C)n1ncn(-c2ccc(N3CCN(c4ccc(OCC5COC(Cn6cncn6)(c6ccc(Cl)cc6Cl)O5)cc4)CC3)cc2)c1=O	5.69897	Active
CHEMBL89683	369.51	CCCCCNCc1ccc(Nc2c3ccccc3nc3ccccc23)cc1	5.69897	Active
CHEMBL36404	396.32	CN(C)Cc1ccc(Nc2c3ccc(Cl)cc3nc3cc(Cl)ccc23)cc1	5.69897	Active
CHEMBL481022	449.47	COc1cc(OC)c2c(C)[n+](-c3ccc(C(C)C)cc3)c(C)cc2c1.O=C([O-])C(F)(F)F	5.69897	Active
CHEMBL2236131	396.73	Cc1cccc2cc(C3CC(c4cc(Cl)sc4Cl)=NN3)c(Cl)nc12	5.70087	Active
CHEMBL1940870	392.7	Cc1cccc2cc(/C=C/C(=O)c3ccc(Br)s3)c(Cl)nc12	5.70197	Active
CHEMBL571070	343.21	O=C(/C=C/c1ccc(-n2ccnc2)cc1)c1c(Cl)cccc1Cl	5.70949	Active
CHEMBL2382042	255.28	COc1ccccc1C(=O)N/N=C/c1cccnc1	5.70997	Active
CHEMBL1940861	313.81	Cc1cccc2cc(/C=C/C(=O)c3ccsc3)c(Cl)nc12	5.71134	Active
CHEMBL2235716	453.74	Cc1ccc2cc(C3CC(c4ccc(I)s4)=NN3)c(Cl)nc2c1	5.71232	Active
CHEMBL3785174	377.4	CC1=C(C(=O)/C=C/c2cccc([N+](=O)[O-])c2)C(c2ccccc2)NC(=O)N1C	5.71348	Active
CHEMBL1940860	439.7	Cc1ccc2cc(/C=C/C(=O)c3ccc(I)s3)c(Cl)nc2c1	5.71888	Active
CHEMBL1097966	365.64	O=C(/C=C/C1=Cc2cc(Cl)ccc2OC1)c1ccc(Cl)cc1Cl	5.71897	Active
CHEMBL3758748	312.35	CSc1ccc(Nc2ncnc3ccc([N+](=O)[O-])cc23)cc1	5.72816	Active
CHEMBL1940867	348.25	Cc1cccc2cc(/C=C/C(=O)c3ccc(Cl)s3)c(Cl)nc12	5.72898	Active
CHEMBL1940864	327.84	Cc1ccc(C(=O)/C=C/c2cc3cccc(C)c3nc2Cl)s1	5.73033	Active
CHEMBL516450	507.51	COc1cc(OC)c2c(C)[n+](-c3cccc4cc5ccccc5cc34)c(C)cc2c1.O=C([O-])C(F)(F)F	5.73283	Active
CHEMBL2071556	324.43	Cn1cc(/C=N/C(c2ccccc2)c2ccccc2)c2ccccc21	5.73297	Active
CHEMBL1940854	341.86	Cc1ccc2cc(/C=C/C(=O)c3cc(C)sc3C)c(Cl)nc2c1	5.74146	Active
CHEMBL1940858	392.7	Cc1ccc2cc(/C=C/C(=O)c3sccc3Br)c(Cl)nc2c1	5.7428	Active
CHEMBL315133	448.01	CCCCCCN(C)c1ccc(Nc2c3ccc(Cl)cc3nc3ccc(OC)cc23)cc1	5.74473	Active
CHEMBL1940863	327.84	Cc1csc(C(=O)/C=C/c2cc3cccc(C)c3nc2Cl)c1	5.74481	Active
CHEMBL2236142	396.73	Cc1ccc2cc(C3CC(c4cc(Cl)sc4Cl)=NN3)c(Cl)nc2c1	5.74724	Active
CHEMBL3785670	366.85	CC1=C(C(=O)/C=C/c2ccc(Cl)cc2)C(c2ccccc2)NC(=O)N1C	5.76515	Active
CHEMBL2236134	453.74	Cc1cccc2cc(C3CC(c4ccc(I)s4)=NN3)c(Cl)nc12	5.77032	Active
CHEMBL1940855	348.25	Cc1ccc2cc(/C=C/C(=O)c3sccc3Cl)c(Cl)nc2c1	5.77104	Active
CHEMBL3787563	348.4	CC1=C(C(=O)/C=C/c2ccc(O)cc2)C(c2ccccc2)NC(=O)N1C	5.77123	Active
CHEMBL4163696	458.93	COc1ccc(/C=N\NC(N)=S)cc1OCc1cn(CC(=O)c2ccc(Cl)cc2)nn1	5.77211	Active
CHEMBL571575	377.66	O=C(/C=C/c1ccc(-n2ccnc2)cc1)c1ccc(Cl)c(Cl)c1Cl	5.77776	Active
CHEMBL2071563	462.98	Cn1cc(C2N(c3ccc(Cl)cc3)C(=O)C2(c2ccccc2)c2ccccc2)c2ccccc21	5.78475	Active
CHEMBL517690	423.26	CCCc1ccc(-[n+]2c(C)cc3cc(OC)cc(OC)c3c2C)cc1.F[B-](F)(F)F	5.78781	Active
CHEMBL479641	431.24	COc1cc(OC)c2c(C)[n+](-c3cccc4ccccc34)c(C)cc2c1.F[B-](F)(F)F	5.78781	Active
CHEMBL92012	414.55	CCN(CC)CCNc1ccc(Nc2c3ccccc3nc3ccccc23)cc1OC	5.79588	Active
CHEMBL1940871	439.7	Cc1cccc2cc(/C=C/C(=O)c3ccc(I)s3)c(Cl)nc12	5.81708	Active
CHEMBL504924	472.71	C/C=C(\C)C(=O)N[C@H]1CC[C@]2(C)[C@H]3CC[C@]4(C)[C@@H]([C@H](C)NC)CC[C@H]4[C@@H]3CC[C@H]2[C@H]1OC(C)=O	5.82391	Active
CHEMBL3260219	278.36	C/C=C/C=C/c1nc2ccccc2n2ccc(OCC)c12	5.82391	Active
CHEMBL415467	299.38	CNc1ccc(Nc2c3ccccc3nc3ccccc23)cc1	5.82391	Active
CHEMBL43	393.47	COc1cc(NS(C)(=O)=O)ccc1Nc1c2ccccc2nc2ccccc12	5.82391	Active
CHEMBL480824	423.26	COc1cc(OC)c2c(C)[n+](-c3c(C)cc(C)cc3C)c(C)cc2c1.F[B-](F)(F)F	5.82681	Active
CHEMBL2071560	428.54	Cn1cc(C2N(c3ccccc3)C(=O)C2(c2ccccc2)c2ccccc2)c2ccccc21	5.85384	Active
CHEMBL4159578	263.32	C#CCOc1ccc(/C=N/NC(N)=S)cc1OC	5.85387	Active
CHEMBL4065149	430.42	COc1ccccc1-c1nnc(-c2ccc(C(=O)N/N=C/c3cccc(O)c3O)cc2)o1	5.85387	Active
CHEMBL3787141	508.62	CC(=O)C1=C(CNc2ccc(C(=O)/C=C/c3ccc(N(C)C)cc3)cc2)N(C)C(=O)NC1c1ccccc1	5.85514	Active
CHEMBL2071561	442.56	Cc1ccc(N2C(=O)C(c3ccccc3)(c3ccccc3)C2c2cn(C)c3ccccc23)cc1	5.87512	Active
CHEMBL1094316	375.65	O=C(/C=C/c1ccccc1Br)C1=Cc2cc(Cl)ccc2OC1	5.87615	Active
CHEMBL3786374	510.55	CC(=O)C1=C(CNc2ccc(C(=O)/C=C/c3cccc([N+](=O)[O-])c3)cc2)N(C)C(=O)NC1c1ccccc1	5.88196	Active
CHEMBL439951	357.46	CNc1ccc(Nc2c3ccccc3nc3ccccc23)cc1OC(C)C	5.88606	Active
CHEMBL1257018	392.13	NP(=O)(OCc1c(F)cc([N+](=O)[O-])cc1F)N(CCCl)CCCl	5.88941	Active
CHEMBL2071565	470.62	Cc1ccc(N2C(=O)C(c3ccc(C)cc3)(c3ccc(C)cc3)C2c2cn(C)c3ccccc23)cc1	5.89452	Active
CHEMBL3786068	512.59	CC1=C(C(=O)Nc2ccc(C(=O)/C=C/c3cccc([N+](=O)[O-])c3)cc2)C(c2ccc(C)cc2)NC(=S)N1	5.89686	Active
CHEMBL2071566	500.64	CCOc1ccc(N2C(=O)C(c3ccc(C)cc3)(c3ccc(C)cc3)C2c2cn(C)c3ccccc23)cc1	5.90018	Active
CHEMBL426747	519.52	COc1cc2c(c(OC)c1)C(C)=[N+](c1ccc3cc(C)cc(OC)c3c1O)[C@@H](C)C2.O=C([O-])C(F)(F)F	5.90658	Active
CHEMBL2071564	456.59	Cc1ccc(C2(c3ccc(C)cc3)C(=O)N(c3ccccc3)C2c2cn(C)c3ccccc23)cc1	5.91134	Active
CHEMBL1097965	331.2	O=C(/C=C/C1=Cc2cc(Cl)ccc2OC1)c1ccccc1Cl	5.91364	Active
CHEMBL3260218	260.34	C/C=C/C=C/C=C/c1nc2ccccc2n2cccc12	5.92082	Active
CHEMBL2071562	472.59	CCOc1ccc(N2C(=O)C(c3ccccc3)(c3ccccc3)C2c2cn(C)c3ccccc23)cc1	5.9263	Active
CHEMBL2071567	491.03	Cc1ccc(C2(c3ccc(C)cc3)C(=O)N(c3ccc(Cl)cc3)C2c2cn(C)c3ccccc23)cc1	5.93523	Active
CHEMBL3786339	465.55	CC(=O)C1=C(CNc2ccc(C(=O)/C=C/c3ccccc3)cc2)N(C)C(=O)NC1c1ccccc1	5.93557	Active
CHEMBL3786907	514.56	CC1=C(C(=O)Nc2ccc(C(=O)/C=C/c3cccc([N+](=O)[O-])c3)cc2)C(c2cccc(O)c2)NC(=S)N1	5.94801	Active
CHEMBL192375	323.33	CC(=O)N1CCN(c2nnc(-c3ccc([N+](=O)[O-])o3)s2)CC1	5.95861	Active
CHEMBL3786661	483.59	CC1=C(C(=O)Nc2ccc(C(=O)/C=C/c3ccc(O)cc3)cc2)C(c2ccc(C)cc2)NC(=S)N1	5.9602	Active
CHEMBL3785674	500	CC(=O)C1=C(CNc2ccc(C(=O)/C=C/c3ccc(Cl)cc3)cc2)N(C)C(=O)NC1c1ccccc1	5.97469	Active
CHEMBL3786140	481.55	CC(=O)C1=C(CNc2ccc(C(=O)/C=C/c3ccc(O)cc3)cc2)N(C)C(=O)NC1c1ccccc1	5.97507	Active
CHEMBL3785704	485.57	CC1=C(C(=O)Nc2ccc(C(=O)/C=C/c3ccc(O)cc3)cc2)C(c2cccc(O)c2)NC(=S)N1	5.97868	Active
CHEMBL4097889	735.8	CC(=O)N[C@@H]1[C@@H](O)[C@H](O)[C@@H](CO)O[C@H]1n1cc(CNc2cc3c(=O)n(CCCN(C)C)c(=O)c4ccc5c(=O)n(CCCN(C)C)c(=O)c2c5c43)nn1	5.98255	Active
CHEMBL3329270	361.22	COc1ccc2c(c1)C=C(/C=C/C(=O)c1ccc(Cl)c(Cl)c1)CO2	6	Active
CHEMBL3329269	361.22	COc1ccc2c(c1)C=C(C(=O)/C=C/c1ccc(Cl)c(Cl)c1)CO2	6	Active
CHEMBL4166113	487.38	C/C(=N/NC(N)=S)c1ccc(OCc2cn(CC(=O)c3ccc(Br)cc3)nn2)cc1	6	Active
CHEMBL89758	370.5	CCCCCCOc1ccc(Nc2c3ccccc3nc3ccccc23)cc1	6	Active
CHEMBL86724	327.43	CCN(C)c1ccc(Nc2c3ccccc3nc3ccccc23)cc1	6	Active
CHEMBL290441	327.43	CN(C)Cc1ccc(Nc2c3ccccc3nc3ccccc23)cc1	6	Active
CHEMBL4098126	446.42	COc1ccccc1-c1nnc(-c2ccc(C(=O)N/N=C/c3cc(O)c(O)cc3O)cc2)o1	6.00877	Active
CHEMBL4092817	430.42	COc1ccccc1-c1nnc(-c2ccc(C(=O)N/N=C/c3ccc(O)c(O)c3)cc2)o1	6.02228	Active
CHEMBL3786468	495.58	CC(=O)C1=C(CNc2ccc(C3=NNC(c4ccc(O)cc4)C3)cc2)N(C)C(=O)NC1c1ccccc1	6.02302	Active
CHEMBL4105628	856.89	CN(C)CCCn1c(=O)c2ccc3c(=O)n(CCCN(C)C)c(=O)c4c(NCc5cn([C@@H]6O[C@H](CO)[C@@H](O)[C@H](O[C@H]7O[C@H](CO)[C@@H](O)[C@H](O)[C@H]7O)[C@H]6O)nn5)cc(c1=O)c2c34	6.03574	Active
CHEMBL34941	313.4	CN(C)c1ccc(Nc2c3ccccc3nc3ccccc23)cc1	6.04576	Active
CHEMBL316058	368.52	CCCCCCCc1ccc(Nc2c3ccccc3nc3ccccc23)cc1	6.09691	Active
CHEMBL269671	282.34	C[C@@H]1CC[C@H]2[C@@H](C)C(=O)O[C@@H]3O[C@@]4(C)CC[C@@H]1[C@]32OO4	6.12494	Active
CHEMBL482394	481.3	COc1cc(OC)c2c(C)[n+](-c3cccc4cc5ccccc5cc34)c(C)cc2c1.F[B-](F)(F)F	6.14267	Active
CHEMBL89150	356.47	NCCNCCc1ccc(Nc2c3ccccc3nc3ccccc23)cc1	6.1549	Active
CHEMBL482393	481.3	COc1cc(OC)c2c(C)[n+](-c3ccc4cc5ccccc5cc4c3)c(C)cc2c1.F[B-](F)(F)F	6.17393	Active
CHEMBL88682	413.57	CCCCCCN(C)c1ccc(Nc2c3ccccc3nc3ccccc23)cc1OC	6.22185	Active
CHEMBL4083146	339.78	O/N=C1/c2ccccc2OC(c2ccc(Cl)cc2)C1n1ccnc1	6.22185	Active
CHEMBL89171	367.5	c1ccc2c(Nc3ccc(NC4CCCCC4)cc3)c3ccccc3nc2c1	6.25964	Active
CHEMBL299581	369.51	CCCCCCNc1ccc(Nc2c3ccccc3nc3ccccc23)cc1	6.25964	Active
CHEMBL519606	465.34	COc1cc(OC)c2c(C)[n+](-c3ccc(C(C)C)cc3C(C)C)c(C)cc2c1.F[B-](F)(F)F	6.26761	Active
CHEMBL4068055	738.8	CN(C)CCCn1c(=O)c2ccc3c(=O)n(CCCN(C)C)c(=O)c4c(NCc5cn(CCO[C@@H]6O[C@H](CO)[C@@H](O)[C@H](O)[C@H]6O)nn5)cc(c1=O)c2c34	6.27003	Active
CHEMBL89400	464.01	CCCCCCNc1ccc(Nc2c3ccc(Cl)cc3nc3ccc(OC)cc23)cc1OC	6.30103	Active
CHEMBL90679	353.47	c1ccc2c(Nc3ccc(NC4CCCC4)cc3)c3ccccc3nc2c1	6.34679	Active
CHEMBL88507	399.54	CCCCCCNc1ccc(Nc2c3ccccc3nc3ccccc23)cc1OC	6.39794	Active
CHEMBL315530	341.46	CCN(CC)c1ccc(Nc2c3ccccc3nc3ccccc23)cc1	6.39794	Active
CHEMBL312941	397.57	CCCCN(CCCC)c1ccc(Nc2c3ccccc3nc3ccccc23)cc1	6.45593	Active
CHEMBL4095443	738.8	CN(C)CCCn1c(=O)c2ccc3c(=O)n(CCCN(C)C)c(=O)c4c(NCc5cn(CCO[C@H]6O[C@H](CO)[C@@H](O)[C@H](O)[C@@H]6O)nn5)cc(c1=O)c2c34	6.51428	Active
CHEMBL415472	383.54	CCCCCCN(C)c1ccc(Nc2c3ccccc3nc3ccccc23)cc1	6.52288	Active
CHEMBL89519	383.54	CCN(CC)CCCc1ccc(Nc2c3ccccc3nc3ccccc23)cc1	6.52288	Active
CHEMBL3355360	326.39	COC1=C(C(C)C)C(=O)C2=C(O)C(=O)C3=C(C=CCC3(C)C)C2=C1	6.5376	Active
CHEMBL4079866	694.75	CN(C)CCCn1c(=O)c2ccc3c(=O)n(CCCN(C)C)c(=O)c4c(NCc5cn([C@@H]6O[C@H](CO)[C@@H](O)[C@H](O)[C@H]6O)nn5)cc(c1=O)c2c34	6.61261	Active
CHEMBL88123	453.67	CCCCCCN(CCCCCC)c1ccc(Nc2c3ccccc3nc3ccccc23)cc1	6.61979	Active
CHEMBL91079	353.47	c1ccc2c(Nc3ccc(CN4CCCC4)cc3)c3ccccc3nc2c1	6.69897	Active
CHEMBL420434	433.98	CCCCCCNc1ccc(Nc2c3ccc(Cl)cc3nc3ccc(OC)cc23)cc1	6.69897	Active
CHEMBL88980	369.51	CCCN(CCC)c1ccc(Nc2c3ccccc3nc3ccccc23)cc1	6.69897	Active
CHEMBL89458	398.55	CCN(CC)CCCNc1ccc(Nc2c3ccccc3nc3ccccc23)cc1	6.69897	Active
CHEMBL4087746	678.75	C[C@H]1O[C@@H](n2cc(CNc3cc4c(=O)n(CCCN(C)C)c(=O)c5ccc6c(=O)n(CCCN(C)C)c(=O)c3c6c54)nn2)[C@H](O)[C@@H](O)[C@@H]1O	6.73518	Active
CHEMBL3355361	300.44	CC(C)C1=CC(=O)C2=C(CC[C@H]3C(C)(C)CCC[C@]23C)C1=O	6.74473	Active
CHEMBL86823	455.65	CCCCCCNc1ccc(Nc2c3ccc(N(C)C)cc3nc3cc(N(C)C)ccc23)cc1	6.79588	Active
CHEMBL89031	425.62	CCCCCN(CCCCC)c1ccc(Nc2c3ccccc3nc3ccccc23)cc1	6.79588	Active
CHEMBL448103	357.4	O=[N+]([O-])c1ccc(-c2nnc(N3CCN(c4ccccc4)CC3)s2)o1	7	Active
CHEMBL88461	469.68	CCCCCCN(C)c1ccc(Nc2c3ccc(N(C)C)cc3nc3cc(N(C)C)ccc23)cc1	7.1549	Active
CHEMBL4095630	493.61	CCCNc1cc2c(=O)n(CCCN(C)C)c(=O)c3ccc4c(=O)n(CCCN(C)C)c(=O)c1c4c32	7.46852	Active
CHEMBL37644	356.47	CN(C)c1ccc2c(Nc3ccccc3)c3ccc(N(C)C)cc3nc2c1	7.52288	Active
CHEMBL1276549	546.63	CCOc1cc(NC(=N)c2ccccn2)ccc1-c1ccc(-c2ccc(NC(=N)c3ccccn3)cc2OCC)o1	7.58503	Active
CHEMBL1605594	223.23	COc1ccccc1NC(=O)CCC(=O)O	7.81473	Active
CHEMBL1275764	574.69	CC(C)Oc1cc(NC(=N)c2ccccn2)ccc1-c1ccc(-c2ccc(NC(=N)c3ccccn3)cc2OC(C)C)o1	7.85387	Active
CHEMBL2071226	404.42	COc1cc(C)cc2c1C(=O)C=C(c1c(C)cc3ccc(O)c(OC)c3c1O)C2=O	9.74473	Active
CHEMBL2071223	434.44	COc1cc(C)cc2c1C(=O)C=C(c1c(C)c(OC)c3ccc(O)c(OC)c3c1O)C2=O	9.82391	Active
CHEMBL2071225	418.4	COc1cc(C)cc2c1C(=O)C=C(C1=C(C)C(=O)c3ccc(O)c(OC)c3C1=O)C2=O	10.2757	Active

## Sheet: Table S2. Lm LBVS
Table S2: LB probability for the entire diterpenes dataset obtained from Random-forest model
Structure	SMILES	LB	APD
135	[H][C@]12CC[C@@]34C[C@@H](CCC3[C@]1(C)CCC[C@@]2(C)C(=O)O[C@H]1C=C(C)[C@@H](O)C[C@@H]1C(C)C)C(=C)C4	0.566	reliable
134	[H][C@]12CC[C@@]34C[C@@H](CC=C3[C@]1(C)CCC[C@@]2(C)C(=O)O[C@H]1C=C(C)[C@@H](O)C[C@@H]1C(C)C)C(=C)C4	0.554	reliable
302	[H]C1C(=C)[C@H]2C[C@@]11CCC3[C@@](C)(CC[C@@H](OC(=O)\C=C\C4=CC=CC=C4)[C@@]3(C)C(O)=O)[C@]1([H])CC2	0.536	reliable
190	[H][C@@]1(CC[C@@]23C[C@@H](CC[C@@]2([H])[C@]1(C)CCC(=O)OCC)[C@@]1(COC(C)(C)O1)C3)C(C)=C	0.53	reliable
298	[H]C1C(=C)[C@H]2C[C@@]11CCC3[C@@](C)(CC[C@@H](OC(=O)CCC4=CC=CC=C4)[C@@]3(C)C(O)=O)[C@]1([H])CC2	0.526	reliable
101	[H]C1CC[C@@]2(C(O)=O)[C@]3([H])CC[C@H]4C[C@]3(C[C@]4(O)COC(=O)\C=C\C3=CC=C(O)C(OC)=C3)CC[C@]2([H])C1(C)C	0.509	reliable
213	[H]C1[C@@]2(O)CC([H])[C@]3([H])[C@@]1(C(=O)C2=C)[C@@]1(O)OC[C@]32[C@@H](O)CCC(C)(C)[C@@]2([H])C1[H]	0.504	reliable
223	[H][C@]12CC[C@@]34C[C@H](CC[C@@]3([H])[C@]1(C)C=CC(=O)C2)[C@@](O)(CO)C4	0.48	reliable
301	[H]C1C(=C)[C@H]2C[C@@]11CCC3[C@@](C)(CC[C@@H](OC(=O)\C=C\C4=CC=CC=C4)[C@@]3(C)C(O)=O)[C@]1(O)CC2	0.476	reliable
346	[H][C@@]12CC[C@@H]3C[C@]1(CC3=C)[C@@H](C[C@]1([H])C(C)(C)CC[C@H](O)[C@@]21C)OC(C)=O	0.472	reliable
175	[H][C@@]12CC[C@@H]3C[C@]1(CC3=C)CC[C@@]1([H])[C@@]2(C)CC[C@@H](OC(=O)\C=C\C2=CC=CC=C2)[C@@]1(C)C(O)=O	0.469	reliable
174	[H][C@]12CC[C@@]34C[C@@H](CC=C3[C@]1(C)CC[C@@H](OC(=O)\C=C\C1=CC=CC=C1)[C@@]2(C)C(O)=O)C(=C)C4	0.468	reliable
312	C[C@@]12CC[C@@H](OC(=O)\C=C\C3=CC=CC=C3)[C@](C)(C1CC[C@@]13C[C@@H](CC[C@@]21O)C(CO)=C3)C(O)=O	0.461	reliable
268	C[C@@]12CC[C@@H](OC(=O)\C=C\C3=CC=CC=C3)[C@](C)(C1CC[C@@]13C[C@@H](CC[C@@]21O)C(=C)C3)C(O)=O	0.456	reliable
210	[H]C1[C@@]2([H])C[C@H](O)[C@]3([H])[C@@]1(C(=O)C2=C)[C@@]1(O)OC[C@]32[C@@H](O)CCC(C)(C)[C@@]2([H])C1[H]	0.452	reliable
307	[H]C1C=C2[C@]3(C[C@@H]1C(=C)C3)CCC1[C@@]2(C)CC[C@@H](OC(=O)\C=C\C2=CC=CC=C2)[C@@]1(C)C(O)=O	0.452	reliable
247	[H][C@@]12CC[C@@H]3[C@@H](O)[C@@]1([C@H](O)C[C@]1([H])C(C)(C)CCC(O)[C@@]21CO)C(=O)C3=C	0.45	reliable
246	[H][C@@]12CC[C@@H]3[C@@H](O)[C@]1(C(O)C3=C)[C@H](O)C[C@]1([H])C(C)(C)C(=O)CC[C@@]21C	0.448	reliable
19	[H]C1C([H])[C@]2([H])C3([C@H](O)[C@@H]1C(=C)C3=O)[C@@]1(O)OC[C@]22C([H])C[C@@H](OC(C)=O)[C@@](C)(CO)[C@@]2([H])[C@@H]1O	0.447	reliable
287	[H]C1C[C@]2([H])[C@]3([C@H](O)[C@@H]1C(=C)C3=O)[C@H](O)C[C@]1([H])C(C)(C)C([H])C[C@H](O)[C@@]21CO	0.445	reliable
187	[H][C@]12CC[C@@]34C[C@@H](CCC3(O)[C@]1(C)CCC(=O)[C@@]2(C)CO)[C@@](O)(CO)C4	0.445	reliable
208	[H]C1[C@@]2([H])C[C@@H](O)[C@]3([H])[C@@]1(C(=O)C2=C)[C@@]1(O)OC[C@]32[C@@H](O)CCC(C)(C)[C@@]2([H])C1[H]	0.444	reliable
58	[H][C@]12C[C@]3(O)OC[C@]1([C@@H](O)CCC2(C)C)[C@]1([H])[C@@H](O)C[C@@H]2C[C@]31C(=O)C2=C	0.443	reliable
285	[H]C1C[C@H](O)[C@@]2(C)[C@]3([H])C[C@H](O)[C@@H]4[C@@H](O)[C@@]3([C@H](O)C[C@]2([H])C1(C)C)C(=O)C4=C	0.44	reliable
4	[H][C@]12C[C@]3(C[C@]11COC(C)(C)O1)CCC1C(C)(C)C(=O)CC[C@]1(C)C3CC2	0.432	reliable
12	[H]C1[C@H]2C([H])C([H])[C@]3([H])C1(C(=O)C2=C)[C@@]1(O)OC[C@]32C([H])C[C@@H](O)[C@@](C)(COC(C)=O)[C@@]2([H])[C@@H]1O	0.432	reliable
173	[H][C@@]12CC[C@@H]3C[C@@]1(CC[C@@]1([H])[C@@]2(C)CC[C@@H](OC(=O)\C=C\C2=CC=CC=C2)[C@@]1(C)C(O)=O)C=C3C=O	0.431	reliable
34	[H]C1C([H])[C@]2([H])C3([C@H](O)[C@@H]1C(=C)C3=O)[C@@]1(O)OC[C@]22C([H])CC([H])[C@@](C)(COC(C)=O)[C@@]2([H])[C@@H]1O	0.43	reliable
270	[H][C@@]12CC[C@@H]3C[C@@]1(CC[C@@]1([H])[C@@]2(C)CC[C@@H](OC(=O)\C=C\C2=CC=CC=C2)[C@@]1(C)C(O)=O)C=C3CO	0.43	reliable
188	[H][C@@]12CC[C@@H]3C[C@]1(C[C@]3(O)CO)C[C@@H](O)[C@]1([H])C(C)(C)C(=O)C[C@H](O)[C@@]21C	0.429	reliable
185	[H]C1C[C@@H]2C[C@]3(C[C@]2(O)CO)C[C@@H](O)[C@]2([H])[C@](C)(CO)C(=O)CC[C@@]2(C)[C@]13[H]	0.425	reliable
111	[H]C1C[C@]2([H])[C@@](C)(CO)C([H])CC([H])[C@@]2(C)[C@]2([H])[C@@H](O)C[C@]3(O)C[C@]12[C@H](O)C3=C	0.424	reliable
147	[H][C@@]12CC[C@@H]3C[C@]1(C[C@]31COC(C)(C)O1)CC[C@]1([H])C(C)(C)CC(=O)C[C@@]21C	0.424	reliable
214	[H]C1C[C@]2([H])[C@@H](O)[C@@]3(C(=O)C2=C)[C@]1([H])[C@@]12CO[C@@]3(O)[C@@H](O)[C@]1([H])C(C)(C)CCC2[H]	0.422	reliable
31	[H]C1[C@H]2C([H])[C@H](O)[C@]3([H])C1(C(=O)C2=C)[C@@]1(O)OC[C@]32[C@@H](O)CC([H])C(C)(C)[C@@]2([H])[C@@H]1O	0.421	reliable
284	[H]C1(O)O[C@@]2([H])C[C@]3([H])C(C)(C)CC[C@H](O)[C@]13[C@]1([H])CC[C@@H]3[C@@H](O)[C@]21C(O)C3=C	0.42	reliable
22	[H]C1C([H])[C@]2([H])C3([C@H](O)[C@@H]1C(=C)C3=O)[C@@]1(O)OC[C@]22[C@H](CC([H])C(C)(C)[C@@]2([H])[C@@H]1O)OC(C)=O	0.419	reliable
110	[H]C1C[C@]2([H])C(C)(C)[C@H](O)CC([H])[C@@]2(C)[C@]2([H])[C@@H](O)C[C@]3(O)C[C@]12[C@H](O)C3=C	0.418	reliable
184	[H]C1C[C@@H]2C[C@]3(C[C@]2(O)CO)C[C@H](O)[C@]2([H])[C@](C)(CO)C(=O)CC[C@@]2(C)[C@]13[H]	0.418	reliable
203	[H]C1[C@H]2C[C@H](O)[C@]3([H])[C@@]1([C@H](O)C2=C)[C@]1(O)C[C@]2([H])C(C)(C)CC[C@H](O)[C@@]32CO1	0.416	reliable
212	[H]C1C[C@]2([H])[C@@H](O)[C@@]3(C(=O)C2=C)[C@]1([H])[C@@]12CO[C@@]3(O)C([H])[C@]1([H])C(C)(C)CC[C@@H]2O	0.414	reliable
94	[H][C@@]12CC[C@@H]3[C@@H](O)[C@]1(C(=O)C3=C)[C@@]1(O)OC[C@]22CCCC(C)(C)[C@@]2([H])[C@@H]1O	0.413	reliable
249	[H][C@@]12CC[C@H]3[C@@H](C)C(=O)[C@@]1([C@@H]3O)[C@H](O)C[C@]1([H])[C@@](C)(CO)CC[C@H](O)[C@@]21COC(C)=O	0.413	unreliable
41	[H]C1CC[C@@](C)(COC(C)=O)[C@@]2([H])[C@H](O)[C@]3(O)OC([H])(O)C12[C@]1([H])[C@H](C[C@@H]2[C@@H](O)C31[C@H](O)C2=C)OC(C)=O	0.411	unreliable
186	[H]C1C[C@@]23C[C@@H](C[C@@H](O)[C@@]2([H])[C@]2(C)CCC(=O)[C@@](C)(CO)[C@@]12[H])[C@@](O)(CO)C3	0.411	reliable
279	[H][C@@]12[C@@]34CO[C@]1(OC)[C@H](O)[C@@H]1[C@@H](O)[C@@]2([C@H](O)C[C@]3([H])C(C)(C)[C@H](CC4)OC(C)=O)C(=O)C1=C	0.411	reliable
116	[H]C1CC([H])[C@]2(C)[C@]([H])(C[C@@H](O)[C@@]34C[C@@](O)(C[C@H](OC(C)=O)[C@@]23[H])C(=C)C4=O)[C@]1(C)CO	0.41	reliable
81	[H]C1[C@H]2CC([H])[C@]3([H])C1(C(=O)C2=C)[C@@]1(O)OC([H])([H])[C@]32[C@@H](O)CCC(C)(C)[C@@]2([H])[C@@H]1O	0.409	reliable
107	[H]C1C[C@H](O)[C@]2(C)[C@]([H])(C[C@@H](O)[C@@]34C[C@@](O)(C[C@H](OC(C)=O)[C@@]23[H])C(=C)C4=O)C1(C)C	0.409	reliable
24	[H]C1[C@H]2C([H])[C@H](O)[C@]3([H])C1(C(=O)C2=C)[C@@]1(O)OC[C@]32[C@H](CC([H])C(C)(C)[C@@]2([H])[C@@H]1O)OC(C)=O	0.409	reliable
29	[H]C1[C@H]2C([H])[C@@H](O)[C@]3([H])C1(C(=O)C2=C)[C@@]1(O)OC[C@]32[C@@H](O)CC([H])C(C)(C)[C@@]2([H])[C@@H]1O	0.407	reliable
40	[H]C1CC[C@@](C)(COC(C)=O)[C@@]2([H])[C@H](OC(C)=O)[C@]3(O)OC([H])(O)C12[C@]1([H])[C@H](C[C@@H]2[C@@H](O)C31[C@H](O)C2=C)OC(C)=O	0.406	unreliable
227	[H][C@]12CC[C@@]34C[C@H](CC[C@@]3(O)[C@]11CCC[C@]2(C)C(=O)OC1)[C@](C)(O)C4	0.406	reliable
26	[H]C1[C@H]2C([H])C([H])[C@]3([H])C1(C(=O)C2=C)[C@@]1(O)OC[C@]32[C@@H](O)CC([H])[C@@](C)(COC(C)=O)[C@@]2([H])[C@@H]1O	0.405	reliable
83	[H]C1[C@H]2C[C@H](O)[C@]3([H])C1(C(=O)C2=C)[C@@]1(O)OC([H])([H])[C@]32[C@@H](O)CCC(C)(C)[C@@]2([H])[C@@H]1O	0.405	reliable
289	[H]C1C[C@]2([H])[C@]3([C@H](O)[C@@H]1C(=C)C3=O)[C@H](O)C[C@]1([H])C(C)(C)[C@H](C[C@H](O)[C@@]21C)OC(C)=O	0.405	reliable
182	[H][C@@]12C[C@]3(C[C@@]1(O)CO)CC[C@]1([H])C(C)(C)[C@H](O)C(=O)C[C@@]1(C)[C@]3([H])CC2	0.403	reliable
288	[H]C1C[C@]2([H])[C@]3([C@H](O)[C@@H]1C(=C)C3=O)[C@H](O)C[C@]1([H])C(C)(C)C([H])C[C@H](O)[C@@]21OC(C)=O	0.403	reliable
151	[H][C@@]12CC[C@@H]3C[C@]1(C[C@]3(O)CO)CC[C@]1([H])[C@](C)(CO)C(=O)CC[C@@]21C	0.402	reliable
183	[H][C@@]12CC[C@@H]3C[C@]1(C[C@]3(O)CO)CC[C@]1([H])[C@](C)(CO)C(=O)CC[C@@]21C	0.402	reliable
209	[H]C1C[C@]2([H])[C@@H](O)[C@@]3(C(=O)C2=C)[C@]1([H])[C@@]12CO[C@@]3(O)C([H])[C@]1([H])[C@@](C)(CO)CCC2[H]	0.402	reliable
215	[H]C1[C@]2([H])C(C)(C)CC[C@H](O)[C@]22CO[C@]1(O)[C@@]13C[C@@]([H])(C[C@@H](O)[C@@]21[H])[C@@H](COC)C3=O	0.4	reliable
256	[H][C@@]12CC[C@@H]3[C@@H](O)[C@]1(C(=O)C3=C)[C@@]1(O)OC[C@]22[C@@H](O)CCC(C)(C)[C@@]2([H])[C@@H]1O	0.4	reliable
277	[H][C@@]12[C@]3(C[C@@H]4[C@@H](O)[C@@]1([C@H](O)C[C@@]1([H])[C@@]2(CO3)CCC[C@@]1(C)COC(C)=O)C(=O)C4=C)OC	0.4	reliable
179	[H][C@@]12C[C@]3(C[C@@]1(O)CO)CC[C@]1([H])[C@](C)(CO)C(=O)CC[C@@]1(C)[C@]3([H])CC2	0.399	reliable
278	[H][C@@]12[C@@]3(O)C[C@@H]4[C@@H](O)[C@@]1([C@H](O)C[C@@]1([H])[C@@]2(CO3)CCC[C@@]1(C)COC(C)=O)C(=O)C4=C	0.399	reliable
280	[H][C@]12[C@]3(O)OC[C@]11CC[C@H](OC(C)=O)C(C)(C)[C@@]1([H])C[C@@H](O)[C@@]21[C@H](O)[C@@H]([C@H]3O)C(=C)C1=O	0.398	unreliable
11	[H]C1[C@H]2[C@@H](O)C([H])[C@]3([H])C1([C@H](O)C2=C)[C@@]1(O)OC[C@]32C([H])CC([H])[C@@](C)(COC(C)=O)[C@@]2([H])[C@@H]1O	0.397	reliable
98	[H]C1C[C@]2([H])[C@@]3(C)CCC[C@@]2(COC3=O)[C@]2(O)CC[C@H]3C[C@]12C[C@@]3(C)O	0.397	reliable
276	[H][C@@]12[C@@]3(O)C[C@@H]4[C@@H](O)[C@@]1([C@H](O)C[C@@]1([H])[C@@]2(CO3)CC[C@H](OC(C)=O)C1(C)C)C(=O)C4=C	0.397	reliable
163	[H]C1[C@H]2CC[C@]3([H])[C@]1(CC([H])[C@]1([H])[C@@](C)(CO)C[C@@H](O)C[C@@]31C)[C@@H](O)C2=C	0.395	reliable
14	[H]C1C([H])[C@]2([H])C3([C@H](O)[C@@H]1C(=C)C3=O)[C@@]1(O)OC[C@]22C([H])C[C@@H](O)[C@@](C)(COC(C)=O)[C@@]2([H])[C@@H]1O	0.394	reliable
324	[H][C@]12[C@@H](O)C[C@@]34C[C@@](O)(CC=C3[C@]1(C)CCC[C@]2(C)CO)[C@@H](C)C4=O	0.392	reliable
220	[H][C@]12CC[C@@]34C[C@H](CC[C@@]3(C)[C@]11CCC[C@@]2(C)C(=O)O1)[C@@](O)(CO)C4	0.391	reliable
25	[H]C1[C@H]2C([H])[C@H](OC(C)=O)[C@]3([H])C1(C(=O)C2=C)[C@@]1(O)OC[C@]32[C@@H](O)CC([H])C(C)(C)[C@@]2([H])[C@@H]1O	0.391	reliable
13	[H]C1C([H])[C@]2([H])C3([C@H](O)[C@@H]1C(=C)C3=O)[C@@]1(O)OC[C@]22[C@@H](O)CC([H])[C@@](C)(COC(C)=O)[C@@]2([H])[C@@H]1O	0.39	reliable
23	[H]C1[C@H]2C([H])C([H])[C@]3([H])C1(C(=O)C2=C)[C@@]1(O)OC[C@]32[C@@H](O)CC([H])C(C)(C)[C@@]2([H])[C@@H]1O	0.39	reliable
86	[H]C1C[C@@H]2[C@@H](O)C3([C@H](O)C2=C)[C@]1([H])[C@]12[C@H](CCC(C)(C)[C@@]1([H])[C@H](O)[C@]3(O)OC2([H])[H])OC(C)=O	0.389	reliable
274	[H]C1C[C@@H]2[C@H](O)[C@]3(C1[C@@]14CO[C@]3(O)[C@@H](O)C1C(C)(C)CC[C@@H]4O)C(=O)C2=C	0.389	reliable
286	[H]C1CC([H])[C@@]2(C)[C@]3([H])C[C@H](O)[C@@H]4[C@@H](O)[C@@]3([C@H](O)C[C@]2([H])[C@@]1(C)O)C(=O)C4=C	0.389	reliable
84	[H]C1[C@H]2C[C@H](O)[C@]3([H])C1([C@H](O)C2=C)[C@@]1(O)OC([H])([H])[C@]32[C@@H](O)CCC(C)(C)[C@@]2([H])[C@@H]1O	0.387	reliable
16	[H]C1C([H])[C@]2([H])C3([C@H](O)[C@@H]1C(=C)C3=O)[C@@]1(O)OC[C@]22C([H])C[C@@H](O)[C@@](C)(CO)[C@@]2([H])[C@@H]1O	0.385	unreliable
275	[H][C@@]12[C@]3(C[C@@H]4[C@@H](O)[C@@]1([C@H](O)C[C@@]1([H])[C@@]2(CO3)CC[C@H](OC(C)=O)C1(C)C)C(=O)C4=C)OC	0.385	reliable
21	[H]C1C([H])[C@]2([H])C3([C@H](O)[C@@H]1C(=C)C3=O)[C@@]1(O)OC[C@]22[C@@H](O)CC([H])C(C)(C)[C@@]2([H])[C@@H]1O	0.384	reliable
93	[H]C1[C@H]2C[C@H](O)[C@]3([H])C1(C(=O)C2=C)[C@@]1(O)OC([H])(OC)[C@]32[C@@H](O)CCC(C)(C)[C@@]2([H])[C@@H]1O	0.384	reliable
15	[H]C1C([H])[C@]2([H])C3([C@H](O)[C@@H]1C(=C)C3=O)[C@@]1(O)OC[C@]22[C@@H](O)CC([H])[C@@](C)(CO)[C@@]2([H])[C@@H]1O	0.384	unreliable
78	[H]C1C[C@@H]2[C@@H](O)C3(C(=O)C2=C)[C@]1([H])[C@]12[C@@H](O)CCC(C)(C)[C@@]1([H])[C@H](O)[C@]3(O)OC2([H])[H]	0.384	reliable
252	[H][C@@]12CC[C@@H]3[C@@H](O)[C@@]1([C@H](O)C[C@]1([H])C(C)(C)CC[C@H](O)[C@@]21C)C(=O)C3=C	0.383	reliable
281	[H]C(=O)[C@@]1(C)CCC[C@]23CO[C@@]4(C[C@@H]5[C@@H](O)[C@@]([C@H](O)C[C@]12[H])(C(=O)C5=C)[C@]34[H])OC	0.383	reliable
20	[H]C1[C@H]2C([H])[C@H](O)[C@]3([H])C1([C@H](O)C2=C)[C@@]1(O)OC[C@]32[C@H](CC([H])C(C)(C)[C@@]2([H])[C@@H]1O)OC(C)=O	0.382	reliable
46	[H]C1CCC(C)(C)[C@@]2([H])[C@H](O)[C@]3(O)OC([H])(OC)C12[C@]1([H])[C@H](C[C@@H]2[C@@H](O)C31[C@H](O)C2=C)OC(C)=O	0.382	reliable
57	[H]C1[C@@]2([H])C([H])C([H])[C@]3([H])[C@@]1(C(O)[C@@H]2COC)[C@@]1(O)OC[C@]32[C@@H](O)CCC(C)(C)[C@@]2([H])[C@@H]1O	0.382	reliable
244	[H][C@@]12CC[C@@H]3[C@@H](O)[C@@]1([C@H](O)C[C@]1([H])C(C)(C)C(=O)CC[C@@]21C)C(=O)C3=C	0.382	reliable
2	[H][C@]12CC[C@@]34C[C@](O)(CO)[C@@](O)(C3)[C@@H](O)C(=O)[C@@]4(O)[C@]1(C)CCCC2(C)C	0.381	unreliable
55	[H]C1[C@@]2([H])C([H])[C@H](OC(C)=O)[C@]3([H])[C@@]1(C(O)[C@@H]2COC)[C@@]1(O)OC[C@]32[C@@H](O)CCC(C)(C)[C@@]2([H])[C@@H]1O	0.381	reliable
218	[H][C@@]12CC[C@@H]3[C@@H](O)[C@]1(C(=O)[C@H]3COC)[C@@]1(O)OC[C@]22[C@H](CCC(C)(C)[C@@]2([H])[C@@H]1O)OC(C)=O	0.38	reliable
273	[H]C1[C@H]2C[C@@H](O)C3[C@@]1(C(=O)C2=C)[C@]1(O)OC[C@]32[C@@H](O)CCC(C)(C)C2[C@@H]1O	0.379	reliable
27	[H]C1[C@H]2C([H])[C@H](OC(C)=O)[C@]3([H])C1([C@H](O)C2=C)[C@@]1(O)OC[C@]32[C@@H](O)CC([H])C(C)(C)[C@@]2([H])[C@@H]1O	0.379	reliable
28	[H]C1[C@H]2C([H])[C@@H](OC(C)=O)[C@]3([H])C1(C(=O)C2=C)[C@@]1(O)OC[C@]32[C@@H](O)CC([H])C(C)(C)[C@@]2([H])[C@@H]1O	0.377	reliable
74	[H]C1C[C@@H]2[C@@H](O)C3([C@H](O)C2=C)[C@]1([H])[C@]12[C@H](O)CCC(C)(C)[C@@]1([H])[C@H](O)[C@]3(O)OC2([H])[H]	0.377	reliable
82	[H]C1C[C@@H]2[C@@H](O)C3(C(=O)C2=C)[C@]1([H])[C@]12C([H])CCC(C)(C)[C@@]1([H])[C@H](O)[C@]3(O)OC2([H])[H]	0.377	reliable
87	[H]C1C[C@@H]2[C@@H](O)C3(C(=O)C2=C)[C@]1([H])[C@]12C([H])CCC(C)(C)[C@@]1([H])[C@H](O)[C@]3(O)OC2([H])[H]	0.377	reliable
39	[H]C1[C@@H]2[C@@H](O)C3([C@H](O)C2=C)[C@@]([H])([C@H]1O)[C@@]12CO[C@@]3(O)[C@@H](O)[C@]1([H])C(C)(C)C([H])CC2[H]	0.375	unreliable
91	[H]C1C[C@@H]2[C@@H](O)C3(C(=O)C2=C)[C@]1([H])[C@]12[C@@H](O)CCC(C)(C)[C@@]1([H])[C@H](O)[C@]3(O)O[C@]2([H])OC	0.374	reliable
35	[H]C1C([H])[C@]2([H])C3([C@H](O)[C@@H]1C(=C)C3=O)[C@@]1(O)OC[C@]22C([H])CC([H])C(C)(C)[C@@]2([H])[C@@H]1O	0.373	reliable
206	[H]C1[C@]2([H])C(C)(C)CC[C@H](O)[C@]22CO[C@]1(O)[C@@]13[C@H](O)[C@@]([H])(C[C@H](O)[C@@]21[H])C(=C)C3=O	0.372	reliable
216	[H]C1C[C@]2(O)C[C@@]3(C(=O)[C@@H]2COC)[C@]1([H])[C@@]12CO[C@@]3(O)C([H])[C@]1([H])C(C)(C)CC[C@@H]2OC(C)=O	0.371	reliable
47	[H]C1C[C@@H]2[C@@H](O)C3(C(=O)C2=C)[C@]1([H])C12[C@@H](O)CCC(C)(C)[C@@]1([H])[C@H](O)[C@]3(O)OC2([H])OC	0.371	reliable
72	[H]C1[C@H]2CC([H])[C@]3([H])C1(C(=O)C2=C)[C@@]1(O)O[C@@]([H])(OC)[C@]32[C@@H](O)CCC(C)(C)[C@@]2([H])[C@@H]1O	0.369	reliable
119	[H][C@@]12CC[C@@H]3C[C@]1(C[C@]31COC3(CCC(O)(CCO)CC3)O1)CC[C@]1([H])[C@@](C)(CCC[C@@]21C)C(O)=O	0.368	reliable
282	[H][C@@]12[C@@]3(O)C[C@@H]4[C@@H](O)[C@@]1([C@H](O)C[C@@]1([H])[C@@]2(CO3)CCCC1(C)C)C(=O)C4=C	0.368	reliable
43	[H]C1CCC(C)(C)[C@@]2([H])[C@H](O)[C@]3(O)OC([H])(O)C12[C@]1([H])[C@H](C[C@@H]2[C@@H](O)C31[C@H](O)C2=C)OC(C)=O	0.367	unreliable
3	[H][C@]12CC[C@@]34C[C@](O)(C(O)OC)[C@@](O)(C3)[C@@H](O)C(=O)[C@@]4(O)[C@]1(C)CCCC2(C)C	0.367	unreliable
18	[H]C1C([H])[C@]2([H])C3([C@H](O)[C@@H]1C(=C)[C@H]3O)[C@@]1(O)OC[C@]22[C@@H](O)CC([H])[C@@](C)(COC(C)=O)[C@@]2([H])[C@@H]1O	0.366	unreliable
92	[H]C1C[C@@H]2[C@@H](O)C3(C(=O)C2=C)[C@]1([H])[C@]12[C@@H](O)CCC(C)(C)[C@@]1([H])[C@H](O)[C@]3(O)O[C@@]2([H])OC	0.364	reliable
45	[H]C1CCC(C)(C)[C@@]2([H])[C@H](O)[C@]3(O)OC([H])(OC)C12[C@]1([H])[C@@H](O)C[C@@H]2[C@@H](O)C31C(=O)C2=C	0.364	reliable
33	[H]C1CC([H])[C@]23CO[C@@](O)([C@@H](O)[C@]2([H])C1(C)C)C12[C@H](O)[C@@H](C([H])[C@H](O)[C@@]31[H])C(=C)C2=O	0.363	reliable
197	[H]C(=O)[C@@]1(C)CCC[C@]2(C)[C@@]3([H])CC[C@H]4C[C@@]3(CC4=C)CC[C@@]12[H]	0.363	reliable
48	[H]C1[C@@]2([H])C([H])C([H])[C@]3([H])[C@@]1(C(O)[C@@H]2COC)[C@@]1(O)OC[C@]32[C@@H](O)CC[C@@](C)(COC(C)=O)[C@@]2([H])[C@@H]1O	0.363	reliable
79	[H]C1CCC(C)(C)[C@@]2([H])[C@H](O)[C@]3(O)OC([H])([H])[C@@]12[C@]1([H])[C@@H](O)C[C@@H]2[C@@H](O)C31[C@H](O)C2=C	0.362	reliable
37	[H]C1[C@H]2C([H])C([H])[C@]3([H])C1(C(=O)C2=C)[C@@]1(O)OC[C@]32[C@H](CC([H])[C@@](C)(COC(C)=O)[C@@]2([H])[C@@H]1O)OC(C)=O	0.362	reliable
96	[H][C@]12C[C@H](O)[C@@]34C[C@H](CC[C@@]3(O)[C@]11CCC[C@@]2(C)C(=O)OC1)[C@](C)(O)C4	0.361	reliable
217	[H]C1C[C@]2([H])C[C@@]3(C(=O)[C@@H]2COC)[C@]1([H])[C@@]12CO[C@@]3(O)[C@@H](O)[C@]1([H])C(C)(C)CC[C@@H]2O	0.361	reliable
89	[H]C1C[C@@H]2[C@@H](O)C3(C(=O)C2=C)[C@]1([H])[C@]12C([H])CCC(C)(C)[C@@]1([H])[C@H](O)[C@]3(O)OC2([H])OC	0.36	reliable
67	[H]C1[C@@]2([H])CC[C@]3([H])[C@@]1(C(=O)[C@]2([H])COC)[C@@]1(O)OC([H])([H])[C@]32[C@@H](O)CCC(C)(C)[C@@]2([H])[C@@H]1O	0.359	reliable
88	[H]C1C[C@@H]2[C@@H](O)C3([C@H](O)C2=C)[C@]1([H])[C@]12C([H])CCC(C)(C)[C@@]1([H])[C@H](O)[C@]3(O)OC2([H])OC	0.359	reliable
54	[H]C1CC[C@@](C)(COC(C)=O)[C@@]2([H])[C@H](O)[C@]3(O)OC[C@@]12[C@]1([H])C([H])[C@H](O)[C@@]2([H])[C@H](COC)C(O)[C@@]31[C@@H]2O	0.357	unreliable
44	[H]C1CCC(C)(C)[C@@]2([H])[C@H](O)[C@]3(O)OC([H])(OC)C12[C@]1([H])[C@@H](O)C[C@@H]2[C@@H](O)C31[C@H](O)C2=C	0.357	unreliable
53	[H]C1C([H])[C@]2([H])[C@@]3(C(O)[C@H](COC)[C@@]1([H])[C@H]3O)[C@@]1(O)OC[C@]22[C@@H](O)CC[C@@](C)(CO)[C@@]2([H])[C@@H]1O	0.356	unreliable
73	[H]C1[C@H]2CC([H])[C@]3([H])C1(C(=O)C2=C)[C@@]1(O)O[C@]([H])(OC)[C@]32[C@@H](O)CCC(C)(C)[C@@]2([H])[C@@H]1O	0.356	reliable
56	[H]C1[C@@]2([H])C([H])[C@H](O)[C@]3([H])[C@@]1(C(O)[C@@H]2COC)[C@@]1(O)OC[C@]32[C@H](CCC(C)(C)[C@@]2([H])[C@@H]1O)OC(C)=O	0.356	reliable
167	[H][C@@]12CC[C@@H]3C[C@]1(C[C@@]3(C)O)CC[C@]1([H])[C@@](C)(CO)C[C@@H](O)C[C@@]21C	0.355	reliable
345	[H][C@@]12CC[C@@H]3C[C@]1(CC3=C)[C@H](O)C[C@]1([H])C(C)(C)CC[C@H](O)[C@@]21C	0.355	reliable
61	[H][C@@]12CC[C@@H]3C[C@@]1(CC[C@]1([H])[C@@](C)(CCC[C@@]21C)C(O)=O)[C@@H](OC(=O)C=C(C)C)C3=C	0.354	reliable
76	[H]C1C[C@@H]2[C@@H](O)C3([C@H](O)C2=C)[C@]1([H])[C@]12[C@@H](O)CCC(C)(C)[C@@]1([H])[C@H](O)[C@]3(O)O[C@@]2([H])OCCCC	0.354	reliable
80	[H]C1C[C@@H]2[C@@H](O)C3([C@H](O)C2=C)[C@]1([H])[C@]12[C@@H](O)CCC(C)(C)[C@@]1([H])[C@H](O)[C@]3(O)OC2([H])[H]	0.354	reliable
77	[H]C1C[C@@H]2[C@@H](O)C3([C@H](O)C2=C)[C@]1([H])[C@]12[C@@H](O)CCC(C)(C)[C@@]1([H])[C@H](O)[C@]3(O)O[C@]2([H])OCCCC	0.353	reliable
51	[H]C1CC[C@@](C)(CO)[C@@]2([H])[C@H](O)[C@]3(O)OC[C@@]12[C@]1([H])C([H])[C@H](O)[C@@]2([H])[C@H](COC)C(O)[C@@]31[C@@H]2O	0.351	unreliable
251	[H][C@@]12CC[C@@H]3[C@@H](O)[C@@]1([C@H](O)C[C@]1([H])C(C)(C)CC[C@H](O)[C@@]21COC(C)=O)C(=O)C3=C	0.35	reliable
36	[H]C1[C@H]2C([H])C([H])[C@]3([H])C1(C(=O)C2=C)[C@@]1(O)OC[C@]32[C@H](CC([H])C(C)(C)[C@@]2([H])[C@@H]1O)OC(C)=O	0.349	reliable
64	[H][C@]12CC[C@@]34C[C@H](C[C@H](O)[C@@]3([H])[C@]1(C)CCC[C@@]2(C)C(O)=O)[C@](O)(CO)C4	0.349	reliable
144	[H]C1[C@@]2([H])[C@H](O)[C@H](O)[C@]3([H])[C@]1(C([H])C[C@]1([H])[C@@](C)(CCC[C@@]31C)C(O)=O)[C@H](O)C2=C	0.349	reliable
42	[H]C1CCC(C)(C)[C@@]2([H])[C@H](O)[C@]3(O)OC([H])(OCC)C12[C@]1([H])[C@H](C[C@@H]2[C@@H](O)C31[C@H](O)C2=C)OC(C)=O	0.347	reliable
52	[H]C1C([H])[C@]2([H])[C@@]3(C(O)[C@@H](COC)[C@@]1([H])[C@H]3O)[C@@]1(O)OC[C@]22[C@@H](O)CC[C@@](C)(CO)[C@@]2([H])[C@@H]1O	0.347	unreliable
248	[H][C@@]12CC[C@H]3[C@@H](C)C(=O)[C@@]1([C@@H]3O)[C@H](O)C[C@]1([H])C(C)(C)CC[C@H](O)[C@@]21COC(C)=O	0.346	reliable
32	[H]C1C([H])[C@]2([H])C3([C@H](O)[C@@H]1C(=C)[C@H]3O)[C@@]1(O)OC[C@]22[C@@H](O)CC([H])C(C)(C)[C@@]2([H])[C@@H]1O	0.345	reliable
200	[H]C1[C@H]2C[C@H](O)[C@]3([H])[C@@]1([C@H](OC(C)=O)C2=C)[C@]1(O)C[C@]2([H])C(C)(C)CC[C@H](O)[C@@]32CO1	0.345	reliable
95	[H][C@]12CC[C@]34C[C@@H]5C[C@H](O[C@@]5(C)C3)[C@@]4([H])[C@]11CCC[C@@]2(C)C(=O)OC1	0.345	reliable
354	[H][C@@]12CC[C@@H]3C[C@]1(CC3=C)[C@H](O)C[C@]1([H])C(C)(C)CCC[C@@]21C	0.345	reliable
60	[H][C@@]12CC[C@@H]3[C@@H](O)C1([C@H](O)C3=C)[C@@]1(O)OC(=O)[C@]22[C@@H](O)CCC(C)(C)[C@@]2([H])[C@@H]1O	0.344	unreliable
30	[H]C1[C@H]2C([H])C([H])[C@]3([H])C1(C(=O)C2=C)[C@@]1(O)OC[C@]32C([H])CC([H])[C@@](C)(COC(C)=O)[C@@]2([H])[C@@H]1O	0.342	reliable
359	[H][C@@]12[C@@H](C[C@@H]3C[C@]1(C(=O)C3=C)C(=O)OC[C@]21CCC[C@@]2(C)CO[C@@H](OC)[C@@H]12)OC(C)=O	0.342	reliable
115	[H]C1CC([H])[C@]2(C)[C@]([H])(C[C@@H](O)[C@@]34C[C@@](O)(C[C@H](OC(C)=O)[C@@]23[H])C(=C)C4=O)[C@]1(C)COC(C)=O	0.339	reliable
117	[H][C@]12C[C@@]3(CC[C@@]4([H])[C@@]5(C)[C@H](CC[C@]4(C)CO)O[C@H](C1)[C@]35[H])[C@H](O)C2=C	0.338	reliable
49	[H]C1[C@@]2([H])C([H])C([H])[C@]3([H])[C@@]1(C(O)[C@@H]2COC)[C@@]1(O)OC[C@]32[C@H](CCC(C)(C)[C@@]2([H])[C@@H]1O)OC(C)=O	0.337	reliable
283	[H]C1(O)O[C@@]2([H])C[C@]3([H])C(C)(C)CC[C@H](O)[C@]13[C@]1([H])CC[C@@H]3[C@@H](O)[C@]21[C@H](OC(C)=O)C3=C	0.336	reliable
103	[H]C1CC[C@@]2(C)[C@]3([H])CC[C@H]4C[C@]3(C[C@@]4(C)O)CC[C@]2([H])C1(C)C	0.336	reliable
75	[H]C1C[C@@H]2[C@@H](O)C3(C(=O)C2=C)[C@]1([H])[C@]12[C@@H](O)CCC(C)(C)[C@@]1([H])[C@H](O)[C@]3(O)OC2([H])OCCCC	0.333	reliable
17	[H]C1CC([H])[C@]23CO[C@@](O)([C@@H](O)[C@]2([H])[C@]1(C)CO)C12[C@H](O)[C@@H]([C@@H](O)C([H])[C@@]31[H])C(=C)C2=O	0.332	unreliable
164	[H]C1[C@H]2CC[C@]3([H])[C@]1(C[C@@H](O)[C@]1([H])C(C)(C)C[C@@H](O)C[C@@]31C)[C@@H](O)C2=C	0.332	reliable
340	[H][C@]12[C@@H](O)[C@@H](O)[C@@]34C[C@@H](CC(=O)[C@@]3([H])[C@]1(C)CCCC2(C)C)C(=C)[C@H]4O	0.332	reliable
65	[H][C@@]12CC[C@H]3[C@@H](O)[C@]1(C[C@@]3(O)CO)CC[C@]1([H])[C@@](C)(CCC[C@@]21C)C(O)=O	0.331	unreliable
66	[H][C@@]12CC[C@]3([H])[C@@]([C@@H]1O)(C(=O)[C@@]2([H])COC)[C@@]1(O)OC([H])(OC)[C@]32[C@@H](O)CCC(C)(C)[C@@]2([H])[C@@H]1O	0.33	reliable
202	[H]C1C[C@@H]2[C@@H](O)[C@@]3([C@H](O)C2=C)[C@]1([H])[C@@]12CO[C@@]3(O)C[C@]1([H])C(C)(C)CC[C@@H]2OC(C)=O	0.329	reliable
255	[H][C@@]12CC[C@@H]3[C@@H](O)[C@@]1([C@H]1C[C@]4([H])C(C)(C)CC[C@H](O)[C@@]24[C@H](OC)O1)C(=O)C3=C	0.329	reliable
1	[H][C@]12CC[C@@]34C[C@](O)(C=O)[C@@](O)(C3)[C@@H](O)C(=O)[C@@]4(O)[C@]1(C)CCCC2(C)C	0.328	unreliable
38	[H]C1[C@H]2C([H])C([H])[C@]3([H])C1([C@H](O)C2=C)[C@@]1(O)OC[C@]32[C@H](CC([H])C(C)(C)[C@@]2([H])[C@@H]1O)OC(C)=O	0.326	reliable
136	[H][C@@]12CC[C@@H]3C[C@]1(C[C@@]3(C)O)C[C@@H](O)[C@]1([H])C(C)(C)C(=O)CC[C@@]21C	0.326	reliable
59	[H]C1CCC(C)(C)[C@@]2([H])[C@H](O)[C@]3(O)OC(=O)[C@@]12[C@]1([H])CC[C@@H]2[C@@H](O)C31[C@H](O)C2=C	0.324	reliable
165	[H]C1C[C@@]23[C@H](O)[C@@H](CC[C@@]2([H])[C@]2(C)C[C@H](O)CC(C)(C)[C@@]12[H])C(=C)[C@@H]3O	0.324	reliable
50	[H]C1[C@@]2([H])C([H])C([H])[C@]3([H])[C@@]1(C(O)[C@H]2COC)[C@@]1(O)OC[C@]32[C@H](CCC(C)(C)[C@@]2([H])[C@@H]1O)OC(C)=O	0.322	reliable
239	[H][C@@]1(CC[C@@]23C[C@H](CC[C@@]2([H])[C@]1(C)CCC(=O)OC)[C@](O)(CO)C3)C(C)(C)O	0.322	reliable
241	C[C@]1(CO)[C@H](O)CC[C@@]2(C)C3CC[C@@H]4C[C@]3(CC4=C)[C@@H](O)CC12	0.322	reliable
140	[H]C1[C@@]2([H])[C@H](O)[C@H](O)[C@]3([H])[C@]1(C([H])C[C@]1([H])[C@@](C)(CCC[C@@]31C)C(O)=O)C(=O)C2=C	0.321	reliable
150	[H][C@@]12CC[C@@H]3C[C@]1(C[C@]3(O)CO)CC[C@]1([H])C(C)(C)CC(=O)C[C@@]21C	0.32	reliable
138	[H][C@]12C[C@H](O)[C@]3([H])[C@](CC[C@]4([H])[C@@](C)(CCC[C@@]34C)C(O)=O)([C@H](O)C1=C)[C@@H]2O	0.32	reliable
90	[H]C1C[C@@H]2[C@@H](O)C3([C@H](O)C2=C)[C@]1([H])[C@]12C([H])CCC(C)(C)[C@@]1([H])[C@H](O)[C@]3(O)OC2=O	0.318	unreliable
258	[H][C@@]12CC[C@@H]3C[C@]1(C[C@]3(O)CO)C[C@H](O)[C@]1([H])C(C)(C)CCC[C@@]21C	0.318	reliable
121	[H][C@]1(CO)C[C@]23C[C@H]1CC[C@@]2([H])[C@]1(C)CCC[C@@](C)(C(O)=O)[C@@]1([H])C[C@@H]3O	0.317	reliable
85	[H]C1[C@H]2C[C@H](O)[C@]3([H])C1([C@H](OC(C)=O)C2=C)[C@@]1(O)OC([H])([H])[C@]32[C@@H](O)CCC(C)(C)[C@@]2([H])C1[H]	0.317	reliable
299	[H]C1C(=C)[C@H]2C[C@@]11CCC3[C@@](C)(CC[C@@H](OC(=O)C(\C)=C\C)[C@@]3(C)C(O)=O)[C@]1(O)CC2	0.317	reliable
352	[H][C@@]12CC[C@@H]3C[C@]1(C=C3C)[C@H](O)C[C@]1([H])C(C)(C)CC[C@H](O)[C@@]21C	0.317	reliable
293	[H][C@@]12CC[C@@H](OC(=O)C(\C)=C\C)[C@@](C)(C(O)=O)[C@@]1([H])CC[C@@]13C[C@@H](CC[C@@]21[H])[C@@](O)(CO)C3	0.316	reliable
71	[H][C@]12CC[C@@H]3[C@H]4OC(C)(C)O[C@@]5(OC[C@]11[C@@H](O)CCC(C)(C)[C@@]1([H])[C@@H]5O)[C@]24C(=O)C3=C	0.315	reliable
224	[H][C@]12CC[C@@]34C[C@H](CC[C@@]3([H])[C@]1(C)C[C@H](O)C[C@H]2C(O)=O)C(=C)[C@@H]4O	0.315	reliable
104	[H][C@@]12CC[C@H]3C[C@]1(C[C@]3(O)CO)CC[C@@]1([H])[C@@]2(C)CC[C@@H](O)[C@@]1(C)C(O)=O	0.314	reliable
166	[H][C@@]12CC[C@@H]3C[C@]1(C[C@@]3(C)O)CC[C@]1([H])C(C)(C)C[C@@H](O)C[C@@]21C	0.313	reliable
205	[H]C1[C@@]2([H])CC([H])[C@]3([H])[C@@]1(C(=O)C2=C)[C@@]1(O)OC[C@]32[C@@H](O)CCC(C)(C)[C@@]2([H])C1[H]	0.313	reliable
207	[H]C1C[C@]2([H])[C@@H](O)[C@@]3(C(=O)C2=C)[C@]1([H])[C@@]12CO[C@@]3(O)C([H])[C@]1([H])C(C)(C)CCC2[H]	0.312	reliable
211	[H]C1C[C@]2([H])[C@@H](O)[C@@]3(C(=O)C2=C)[C@]1([H])[C@@]12CO[C@@]3(O)C([H])[C@]1([H])C(C)(C)CC[C@@H]2OC(C)=O	0.312	reliable
189	[H][C@@]1(CC[C@@]23C[C@@H](CC[C@@]2([H])[C@]1(C)CCC(O)=O)[C@@](O)(CO)C3)C(C)=C	0.31	reliable
201	[H]C1C[C@@H]2[C@@H](O)[C@@]3([C@H](OC(C)=O)C2=C)[C@]1([H])[C@@]12CO[C@@]3(O)C[C@]1([H])C(C)(C)CC[C@@H]2OC(C)=O	0.31	reliable
177	[H][C@@]12CC[C@@H]3C[C@]1(CC3=C)CC[C@@]1([H])[C@@]2(C)CC[C@@H](OC(=O)C(\C)=C/C)[C@@]1(C)C(O)=O	0.309	reliable
137	[H][C@@]12C[C@H](O)[C@]3([H])[C@@](CC[C@]4([H])[C@@](C)(CCC[C@@]34C)C(O)=O)([C@@H]1O)C(=O)C2=C	0.308	reliable
300	[H]C1C(=C)[C@H]2C[C@@]11CCC3[C@@](C)(CC[C@@H](OC(=O)C(\C)=C/C)[C@@]3(C)C(O)=O)[C@]1(O)CC2	0.306	reliable
168	[H][C@@]12C[C@]3(C[C@]1(O)CO)CC[C@]1([H])C(C)(C)[C@@H](O)CC[C@@]1(C)[C@]3([H])CC2	0.305	reliable
142	[H]C1[C@@]2([H])[C@H](O)C([H])[C@]3([H])[C@]1(C([H])C[C@]1([H])[C@@](C)(CCC[C@@]31C)C(O)=O)C(=O)C2=C	0.305	reliable
232	[H][C@]12CCC3=C([C@@H]4C[C@](O)(C3)C(=C)C4=O)[C@]1(C)CCC[C@]2(C)CO	0.305	reliable
333	[H][C@]12CCC3=C([C@@H]4C[C@](O)(C3)C(=C)C4=O)[C@]1(C)CCC[C@]2(C)CO	0.305	reliable
70	[H]C1([H])O[C@@]2(O)[C@@H](O)[C@]3([H])C(C)(C)CC[C@@H]4OC(C)(C)O[C@H]5C[C@@H]6C[C@@]2([C@H](O)C6=C)[C@]5([H])[C@@]134	0.305	reliable
335	[H][C@]12CCC3=C([C@@H]4C[C@](O)(C3)[C@H](C)C4=O)[C@]1(C)CCC[C@]2(C)CO	0.304	reliable
149	[H][C@@]12CC[C@@H]3C[C@]1(C[C@]3(O)CO)CC[C@]1([H])C(C)(C)[C@@H](O)CC[C@@]21C	0.304	reliable
291	[H][C@@]12CC[C@@H](OC(=O)C(\C)=C/C)[C@@](C)(C(O)=O)[C@@]1([H])CC[C@@]13C[C@@H](CC[C@@]21[H])[C@@](O)(CO)C3	0.303	reliable
360	[H][C@@]12[C@@H](C[C@@H]3C[C@]1(C(=O)C3=C)C(=O)OC[C@]21CCC[C@@]2(C)CO[C@H](OC)[C@@H]12)OC(C)=O	0.303	reliable
112	[H]C1C[C@]2([H])[C@@](C)(CO)C([H])CC([H])[C@@]2(C)[C@]2([H])[C@H](C[C@]3(O)C[C@]12[C@H](O)C3=C)OC(C)=O	0.302	reliable
100	[H]C1CC[C@@]2(C=O)[C@]3([H])CC[C@H]4C[C@]3(C[C@]4(O)CO)CC[C@]2([H])C1(C)C	0.301	reliable
68	[H]C1(OC)O[C@@]2(O)[C@@H](O)[C@]3([H])C(C)(C)CC[C@@H]4OC(C)(C)O[C@H]5C[C@@H]6C[C@@]2([C@H](O)C6=C)[C@]5([H])[C@@]134	0.301	reliable
228	[H][C@@]12CC[C@H]3C[C@]1(CC3(C)O)CC[C@]1([H])[C@]3(C)CCC[C@@]21C(=O)OC3	0.3	reliable
106	[H]C1C[C@]2([H])C(C)(C)[C@@H](O)CC([H])[C@@]2(C)[C@]2([H])[C@H](C[C@]3(O)C[C@]12C(=O)C3=C)OC(C)=O	0.299	reliable
245	[H][C@@]12CC[C@@H]3[C@@H](OC(C)=O)[C@@]1([C@H](O)C[C@]1([H])C(C)(C)C(=O)CC[C@@]21C)C(=O)C3=C	0.299	reliable
109	[H]C1C[C@]2([H])C(C)(C)[C@H](O)CC([H])[C@@]2(C)[C@]2([H])[C@H](C[C@]3(O)C[C@]12[C@H](O)C3=C)OC(C)=O	0.299	reliable
254	[H][C@@]12CC[C@@H]3[C@@H](O)[C@@]1([C@H]1C[C@]4([H])C(C)(C)CC[C@H](O)[C@@]24[C@@H](OC)O1)C(=O)C3=C	0.298	reliable
320	[H]C1C[C@@]23C[C@@](O)(CC=C2[C@]2(C)CCCC(C)(C)[C@@]12[H])[C@@H](C)C3=O	0.296	reliable
304	[H]C1C(=C)[C@H]2C[C@@]11CCC3[C@@](C)(CC[C@@H](OC(=O)C(\C)=C\C)[C@@]3(C)C(O)=O)[C@]1([H])CC2	0.296	reliable
113	[H]C1C[C@]2([H])[C@](C)(C=O)C([H])CC([H])[C@@]2(C)[C@]2([H])[C@H](C[C@]3(O)C[C@]12[C@H](O)C3=C)OC(C)=O	0.295	reliable
222	[H][C@]12CC[C@]34C[C@@H]5C[C@H](O[C@@]5(CO)C3)[C@@]4([H])[C@]1(C)CC(=O)C1=C2C=CO1	0.295	reliable
132	[H][C@]12CC[C@@]34C[C@@H](CC=C3[C@]1(C)CC[C@@H](OC(=O)C(\C)=C\C)[C@@]2(C)C(O)=O)C(=C)C4	0.294	reliable
108	[H]C1C[C@]2([H])C(C)(C)[C@@H](O)CC([H])[C@@]2(C)[C@]2([H])[C@H](C[C@]3(O)C[C@]12[C@H](O)C3=C)OC(C)=O	0.293	reliable
133	[H][C@]12CC[C@@]34C[C@@H](CC=C3[C@]1(C)CCC[C@@]2(C)C(O)=O)[C@@](O)(CO)C4	0.293	reliable
180	[H][C@@]12C[C@]3(C[C@@]1(O)CO)CC[C@]1([H])C(C)(C)[C@H](O)CC[C@@]1(C)[C@]3([H])CC2	0.293	reliable
358	[H]C1[C@H]2CC[C@]3([H])[C@]1(C([H])C([H])[C@]1([H])C(C)(C)CCC[C@@]31C)[C@H](O)C2=C	0.293	reliable
139	[H][C@]12CC[C@]3(O)[C@](CC[C@]4([H])[C@@](C)(CCC[C@@]34C)C(O)=O)([C@H](O)C1=C)[C@@H]2O	0.292	reliable
240	[H][C@@]12CC[C@]3(O)C[C@]1(C[C@@]3(C)O)CC[C@]1([H])C(C)(C)C[C@@H](O)C[C@@]21C	0.291	reliable
123	[H]C1C[C@]2([H])[C@@](C)(CCC[C@@]2(C)[C@]2([H])CC[C@@H]3C[C@]12C[C@@]3(O)CO)C(O)=O	0.29	reliable
69	[H]C1([H])O[C@@]2(O)[C@@H](O)[C@]3([H])C(C)(C)CC[C@@H]4OC(C)(C)O[C@H]5C[C@@H]6C[C@@]2(C(=O)C6=C)[C@]5([H])[C@@]134	0.29	reliable
296	[H]O[C@]1(CO)C[C@]23C[C@H]1CC[C@@]2([H])[C@]1([H])CCC([H])[C@@](C)(C(O)=O)[C@@]1([H])CC3	0.29	reliable
199	[H][C@@]12CC[C@]34C[C@H](CCC3[C@@]1(C)CCC[C@]2(C)CO)C(CO)=C4	0.289	reliable
230	[H][C@]12[C@H](OC(C)=O)[C@]3(O)OC[C@]1(CCCC2(C)C)C1CCC2[C@@H](O)[C@]31C(OC(C)=O)C2=C	0.288	reliable
162	[H]C1[C@H]2CC[C@]3([H])[C@]1(CC([H])[C@]1([H])C(C)(C)C[C@@H](O)C[C@@]31C)[C@@H](O)C2=C	0.287	reliable
191	[H]C1C[C@@]2(O)[C@@]3(C[C@H]1C(=C)C3)C[C@@H](O)[C@@]1([H])C(C)(C)CCC[C@]21C	0.287	reliable
198	[H][C@]12CC[C@H]3C[C@@]1(CC3=C)CC[C@@]1([H])[C@@](C)(CO)CCC[C@]21C	0.287	reliable
344	[H]C1C[C@]2([H])C(C)(C)CC[C@H](O)[C@@]2(C)[C@]2([H])CC[C@@H]3C[C@]12[C@@H](O)C3=C	0.286	reliable
124	[H][C@@]12CC[C@@H]3C[C@@]1(CC[C@@]1([H])[C@@]2(C)CC[C@@H](OC(=O)C(\C)=C/C)[C@@]1(C)C(O)=O)C=C3CO	0.284	reliable
171	[H][C@@]12CC[C@@H]3C[C@@]1(CC[C@@]1([H])[C@@]2(C)CC[C@@H](OC(=O)C(\C)=C/C)[C@@]1(C)C(O)=O)C=C3CO	0.284	reliable
267	C\C=C(\C)C(=O)O[C@@H]1CC[C@]2(C)C(CC[C@@]34C[C@@H](CC[C@@]23O)C(=C)C4)[C@]1(C)C(O)=O	0.282	reliable
272	[H][C@@]12CC[C@H]3C[C@]1(CC3=C)C[C@@H](O)[C@]1([H])C(C)(C)C[C@@H](O)C[C@@]21C	0.282	reliable
176	[H][C@@]12CC[C@@H]3C[C@]1(CC3=C)CC[C@@]1([H])[C@@]2(C)CC[C@@H](OC(=O)C(\C)=C\C)[C@@]1(C)C(O)=O	0.28	reliable
141	[H]C1[C@@]2([H])C([H])[C@H](O)[C@]3([H])[C@]1(C([H])C[C@]1([H])[C@@](C)(CCC[C@@]31C)C(O)=O)C(=O)C2=C	0.279	reliable
243	CC(=O)O[C@@H]1CC[C@@]2(C)C3CC[C@@H]4C[C@]3(CC4=C)[C@@H](O)CC2[C@@]1(C)CO	0.278	reliable
148	[H][C@@]12CC[C@@H]3C[C@]1(C[C@]3(O)CO)CC[C@]1([H])C(C)(C)C(=O)CC[C@@]21C	0.278	reliable
226	[H][C@@]12CC[C@H]3C[C@]1(C[C@@]3(C)O)CC[C@]1([H])[C@]3(C)CCC[C@@]21COC3=O	0.277	reliable
233	C[C@@]12CCC[C@](C)(C1CC[C@@]13CC([C@H](O)[C@H](O)C21)C(=C)[C@H]3O)C(O)=O	0.277	reliable
321	[H]C1C[C@@]23C[C@@](O)(CC=C2[C@]2(C)CCC[C@](C)(CO)[C@@]12[H])[C@@H](C)C3=O	0.276	reliable
337	[H][C@]12CCC3=C([C@@H]4C[C@](O)(C3)[C@H](C)C4=O)[C@]1(C)CCC[C@]2(C)C=O	0.272	reliable
152	[H][C@]12CC[C@@]34C[C@@H](C[C@H](O)[C@@]3([H])[C@]1(C)CCC[C@@]2(C)C(O)=O)[C@](C)(O)C4	0.272	reliable
193	[H]C1C[C@@]2(O)[C@@]3(C[C@H]1C(=C)C3)C[C@@H](O)[C@@]1(O)C(C)(C)CCC[C@]21C	0.272	reliable
105	[H]C1CC[C@@]2(C(O)=O)[C@]3([H])CC[C@H]4C[C@]3(C[C@]4(O)CO)CC[C@]2([H])C1(C)C	0.272	reliable
158	[H][C@@]12CC[C@@H]3C[C@@]1(CC[C@]1([H])[C@@](C)(CCC[C@@]21C)C(O)=O)[C@H]1O[C@@]31CO	0.271	reliable
259	[H][C@@]12CC[C@@H]3C[C@@]1(CC[C@]1([H])[C@@](C)(CCC[C@@]21C)C(O)=O)[C@H]1O[C@@]31CO	0.271	reliable
122	[H]C1C[C@]2([H])[C@@](C)(CCC[C@@]2(C)[C@]2([H])CC[C@@H]3C[C@]12C[C@]3(O)CO)C(O)=O	0.271	reliable
97	[H]C1C[C@]2([H])[C@@]3(C)CCC[C@@]2(COC3=O)[C@]2([H])CC[C@H]3C[C@]12C[C@@]3(C)O	0.27	reliable
154	[H]C1C[C@@H]2C[C@]3(C[C@]2(O)CO)CC[C@]2([H])[C@@](C)(CCC[C@@]2(C)[C@]13[H])C(O)=O	0.269	reliable
314	C[C@@]12CCC[C@](C)(C1CC[C@@]13C[C@@H](CCC21)[C@]1(CO)O[C@H]31)C(O)=O	0.269	reliable
261	[H][C@@]12CC[C@@H]3C[C@]1(C[C@]3(O)CO)CC[C@]1([H])[C@@](C)(CCC[C@@]21C)C(O)=O	0.268	reliable
194	[H]C1C[C@@]2(O)[C@@]3(C[C@H]1C(=C)C3)CC([H])[C@@]1([H])[C@@](C)(CO)CCC[C@]21C	0.268	reliable
341	[H]C1[C@@H](O)[C@@]23C[C@@H](CC(=O)[C@@]2([H])[C@]2(C)CCCC(C)(C)[C@@]12[H])C(=C)[C@H]3O	0.266	reliable
229	[H][C@@]1(OC)OC[C@@]2(C)CCC[C@]11[C@]3([H])CC[C@H]4C[C@]3(CC4(C)O)CC[C@]21[H]	0.264	reliable
292	[H][C@@]12CC[C@@H](OC(=O)C(\C)=C\C)[C@@](C)(C(O)=O)[C@@]1([H])CC[C@@]13C[C@@H](CC[C@@]21[H])[C@](C)(O)C3	0.263	reliable
204	[H][C@]12C[C@]3(O)OC[C@@]11[C@H](CCC2(C)C)OC(C)(C)O[C@H]2C[C@@H]4C[C@@]3(C(=O)C4=C)[C@]12[H]	0.262	reliable
5	[H][C@]1(C)C(=O)[C@]23C[C@@]1(O)CCC2[C@]1(C)CCC(=O)C(C)(C)C1CC3	0.262	reliable
125	[H][C@@]12CC[C@@H]3C[C@@]1(CC[C@@]1([H])[C@@]2(C)CC[C@@H](OC(=O)C(\C)=C\C)[C@@]1(C)C(O)=O)C=C3CO	0.261	reliable
172	[H][C@@]12CC[C@@H]3C[C@@]1(CC[C@@]1([H])[C@@]2(C)CC[C@@H](OC(=O)C(\C)=C\C)[C@@]1(C)C(O)=O)C=C3CO	0.261	reliable
236	[H]C1[C@@H](O)C2C[C@@]3(CCC4[C@@](C)(CCC[C@@]4(C)C(O)=O)C13)[C@H](O)C2=C	0.261	reliable
328	[H][C@]12CC[C@@]34C[C@@H](C[C@H](O)[C@@]3([H])[C@]1(C)CC[C@@H](O)C2(C)C)[C@H](C)C4=O	0.26	reliable
271	[H][C@@]12CC[C@H]3C[C@@]1(C[C@@H](O)[C@]1([H])C(C)(C)C[C@@H](O)C[C@@]21C)C=C3C	0.26	reliable
253	[H][C@@]12CC[C@@H]3[C@@H](O)[C@@]1([C@H]1C[C@]4([H])C(C)(C)CC[C@H](O)[C@@]24C(OCC)O1)C(=O)C3=C	0.26	reliable
192	[H][C@@]12[C@H](O)C[C@]34C[C@H]([C@H](O)C[C@]3(O)[C@@]1(C)CCCC2(C)C)C(=C)C4	0.258	reliable
349	[H]C1C[C@@H]2C[C@@]3(CC[C@]4([H])[C@](C)(CO)CCC[C@@]4(C)[C@]13[H])[C@H](O)C2=C	0.257	reliable
356	[H]C1C([H])[C@@]23[C@H](O)[C@@H](CC[C@@]2([H])[C@]2(C)CCCC(C)(C)[C@@]12[H])C(=C)[C@H]3O	0.257	reliable
169	[H]C(=O)[C@@H]1C[C@]23C[C@@]1([H])CC[C@@]2([H])[C@]1(C)CC[C@H](O)C(C)(C)[C@@]1([H])CC3	0.256	reliable
225	CO[C@H]1OC[C@@]23CCC[C@@]1(C)C2CC[C@@]12CC(CC[C@@H]31)C(C)(O)C2	0.256	reliable
357	[H]C1[C@H]2CC[C@]3([H])[C@]1(C([H])[C@H](O)[C@]1([H])C(C)(C)CCC[C@@]31C)[C@H](O)C2=C	0.256	reliable
143	[H]C1C[C@]2([H])[C@@](C)(CCC[C@@]2(C)[C@]2([H])C([H])C([H])[C@]3([H])[C@H](O)[C@]12[C@H](O)C3=C)C(O)=O	0.252	reliable
326	[H][C@]12CC[C@@]34C[C@@H](C[C@H](O)[C@@]3([H])[C@]1(C)CC[C@@H](O)C2(C)C)[C@@H](C)C4=O	0.252	reliable
322	[H]C1C[C@@]23C[C@@](O)(CC=C2[C@]2(C)CCC[C@](C)(C=O)[C@@]12[H])[C@@H](C)C3=O	0.252	reliable
170	[H][C@@]12CC[C@@H]3C[C@]1(CC3=C)CC[C@]1([H])[C@](C)(CO)[C@@H](O)CC[C@@]21C	0.25	reliable
242	CC(=O)OC[C@@]1(C)[C@H](O)CC[C@@]2(C)C3CC[C@@H]4C[C@]3(CC4=C)[C@@H](O)CC12	0.25	reliable
325	[H][C@]12CC[C@@]34C[C@@](O)(CC=C3[C@]1(C)CCC[C@]2(C)CO)[C@H](C)C4=O	0.25	reliable
338	[H][C@]12CCC3=C([C@@H]4C[C@](O)(C3)[C@H](C)C4=O)[C@]1(C)CCC[C@@]2(C)CO	0.25	reliable
250	[H][C@@]12CC[C@@H]3[C@@H](O)[C@@]1([C@H]1C[C@]4([H])C(C)(C)CC[C@H](OC(C)=O)[C@@]24CO1)C(=O)C3=C	0.248	reliable
315	[H][C@]12CC[C@@]34C[C@@](O)(CC=C3[C@]1(C)CCC[C@]2(C)CO)C(=C)C4=O	0.247	reliable
146	[H][C@]12C[C@@H]3O[C@@]1(C)[C@@H](O)[C@@]1(C2)CC[C@]2([H])[C@@](C)(CCC[C@@]2(C)[C@]31[H])C(O)=O	0.246	reliable
9	[H][C@]1(C)C(=O)[C@]23C[C@@]1(O)CCC2[C@]1(C)CC[C@]([H])(O)C(C)(C)C1CC3	0.245	reliable
297	[H]O[C@]1(C)C[C@]23C[C@H]1CC[C@@]2([H])[C@]1([H])CCC([H])[C@@](C)(CO)[C@@]1([H])CC3	0.244	reliable
339	[H]C1[C@H](O)[C@]2([H])C(C)(C)CCC[C@@]2(C)[C@]2([H])C(=O)C[C@@H]3C[C@]12[C@H](O)C3=C	0.244	reliable
221	[H][C@]12CC[C@@]34C[C@H](CC[C@@]3(C)[C@]1(O)CCC[C@@]2(C)C(O)=O)[C@@]1(COC(C)(C)O1)C4	0.243	reliable
181	[H][C@@]12C[C@]3(C[C@@]1(O)CO)CC[C@]1([H])C(C)(C)C(=O)CC[C@@]1(C)[C@]3([H])CC2	0.243	reliable
238	[H][C@@]12C[C@]3(C[C@@]1(O)CO)CC[C@]1([H])C(C)(C)C(=O)CC[C@@]1(C)[C@]3([H])CC2	0.243	reliable
145	[H]C1[C@@]2([H])C([H])C([H])[C@]3([H])[C@@]1([C@H](O)C2=C)[C@@H](O)C[C@]1([H])[C@@](C)(CCC[C@@]31C)C(O)=O	0.242	reliable
118	[H][C@]12C[C@@H]3O[C@@]1(C)C[C@@]1(C2)CC[C@]2([H])[C@@](C)(CO)CCC[C@@]2(C)[C@]31[H]	0.242	reliable
126	[H]C1CC[C@@]2(C)[C@]3([H])CC[C@@H]4C[C@@]3(CC[C@]2([H])[C@]1(C)C(O)=O)C=C4CO	0.242	reliable
269	[H]C1CC[C@@]2(C)[C@]3([H])CC[C@@H]4C[C@@]3(CC[C@]2([H])[C@]1(C)C(O)=O)C=C4CO	0.242	reliable
219	[H][C@]12CC[C@@]34C[C@H](C[C@H](O)[C@@]3([H])[C@]1(C)CC(=O)C1=C2C=CO1)[C@@]1(COC(C)(C)O1)C4	0.242	reliable
319	[H][C@]12CC[C@@]34C[C@@](O)(CC=C3[C@]1(C)CCCC2(C)C)C(=C)C4=O	0.241	reliable
290	[H][C@@]12CC[C@@H](OC(=O)C(\C)=C/C)[C@@](C)(C(O)=O)[C@@]1([H])CC[C@@]13C[C@@H](CC[C@@]21[H])[C@](C)(O)C3	0.241	reliable
343	[H]C1C[C@]2([H])C(C)(C)CC[C@H](O)[C@@]2(C)[C@]2([H])CC[C@@H]3C[C@]12[C@H](O)C3=C	0.241	reliable
257	[H]C[C@@]1(O)C[C@]23C[C@H]1CC[C@@]2([H])[C@]1(C)CCCC(C)(C)[C@@]1([H])[C@@H](O)C3	0.24	reliable
114	[H]C1C[C@]2([H])[C@](C)(COC(C)=O)C([H])CC([H])[C@@]2(C)[C@]2([H])[C@H](C[C@]3(O)C[C@]12[C@H](O)C3=C)OC(C)=O	0.239	reliable
120	[H]C1C[C@]2([H])[C@@](C)(CCC[C@@]2(C)[C@]2([H])CC[C@@H]3C[C@]12C[C@]3([H])CO)C(O)=O	0.238	reliable
317	[H][C@]12CC[C@@]34C[C@@](O)(CC=C3[C@]1(C)CCC[C@@]2(C)CO)C(=C)C4=O	0.237	reliable
99	[H]C1CC[C@@]2(C=O)[C@]3([H])CC[C@H]4C[C@]3(C[C@@]4(C)O)CC[C@]2([H])C1(C)C	0.237	reliable
347	[H]C1C[C@@H]2C[C@@]3(CC[C@]4([H])C(C)(C)CCC[C@@]4(C)[C@]13O)[C@H](O)C2=C	0.236	reliable
323	[H]C1C[C@@]23C[C@@](O)(CC=C2[C@]2(C)CCC[C@@](C)(CO)[C@@]12[H])[C@@H](C)C3=O	0.235	reliable
178	[H]C1CC[C@@]2(C)[C@]3([H])CC[C@@H]4C[C@]3(CC4=C)CC[C@]2([H])[C@]1(C)C(O)=O	0.234	reliable
351	[H][C@@]12CC[C@@H]3C[C@]1(CC3=C)CC[C@]1([H])[C@](C)(CCC[C@@]21C)C(O)=O	0.233	reliable
327	[H]C1CC[C@]2(C)[C@]([H])(CC[C@@]34C[C@@H](C[C@H](O)[C@@]23[H])[C@@H](C)C4=O)C1(C)C	0.229	reliable
294	[H]C1CC[C@@]2([H])[C@]3([H])CC[C@@H]4C[C@]3(C[C@@]4(C)O)CC[C@]2([H])[C@]1(C)C(O)=O	0.227	reliable
159	[H][C@@]12CC[C@@H]3C[C@@]1(CC[C@]1([H])[C@@](C)(CCC[C@@]21C)C(O)=O)C=C3CO	0.227	reliable
355	[H]C1[C@H]2CC[C@]3([H])[C@@]1([C@H](O)C2=C)[C@H](O)C([H])[C@]1([H])C(C)(C)CCC[C@@]31C	0.226	reliable
260	[H][C@@]12CC[C@@H]3C[C@]1(C[C@@]3(C)O)CC[C@]1([H])[C@@](C)(CCC[C@@]21C)C(O)=O	0.224	reliable
348	[H][C@]12CC[C@@]34C[C@@H](C[C@@H](O)[C@@]3([H])[C@]1(C)CCCC2(C)C)C(=C)[C@H]4O	0.224	reliable
62	[H]C1C(=C)[C@H]2C[C@@]11CC[C@]3([H])[C@@](C)(CCC[C@@]3(C)[C@]1([H])CC2)C(O)=O	0.223	reliable
155	[H]C1C(=C)[C@H]2C[C@@]11CC[C@]3([H])[C@@](C)(CCC[C@@]3(C)[C@]1([H])CC2)C(O)=O	0.223	reliable
331	[H][C@]12CC[C@@]34C[C@@H](C[C@H](O)[C@@]3([H])[C@]1(C)CCCC2(C)C)C(=C)[C@H]4O	0.223	reliable
336	[H][C@]12CCC3=C([C@@H]4C[C@](O)(C3)[C@H](C)C4=O)[C@]1(C)CCCC2(C)C	0.221	reliable
195	[H][C@]12CC[C@H]3C[C@@]1(CC3=C)CC[C@@]1([H])[C@](C)(CCC[C@]21C)C(O)=O	0.219	reliable
127	[H]C1C=C2[C@]3(C[C@@H]1C(=C)C3)CC[C@]1([H])[C@@](C)(CCC[C@@]21C)C(O)=O	0.219	reliable
153	[H]C1C[C@@H]2C[C@]3(C[C@@]2(C)O)CC[C@]2([H])[C@@](C)(CCC[C@@]2(C)[C@]13[H])C(O)=O	0.217	reliable
303	[H]C1C(=C)[C@H]2C[C@@]11CCC3[C@@](C)(CC[C@@H](O)[C@@]3(C)C(O)=O)[C@]1([H])CC2	0.217	reliable
329	[H]C1CC[C@]2(C)[C@]([H])(CC[C@@]34C[C@@H](C[C@H](O)[C@@]23[H])[C@H](C)C4=O)C1(C)C	0.217	reliable
10	[H][C@@]1(O)C[C@]23C[C@H]1CC[C@@]2([H])[C@]1(C)CCC[C@@](C)(C(O)=O)[C@@]1([H])CC3	0.216	reliable
295	[H]C1CC[C@@]2([H])[C@]3([H])CC[C@@H]4C[C@]3(C[C@@]4(C)OC)CC[C@]2([H])[C@]1(C)C(O)=O	0.216	reliable
102	[H]C1CC[C@@]2(C(O)=O)[C@]3([H])CC[C@H]4C[C@]3(C[C@@]4(C)O)CC[C@]2([H])C1(C)C	0.214	reliable
308	[H]C1C=C2[C@]3(C[C@@H]1C(=C)C3)CCC1[C@@]2(C)CCC([H])[C@@]1(C)C(O)=O	0.214	reliable
311	[H]C1C=C2[C@]3(C[C@@H]1C(=C)C3)CCC1[C@@]2(C)CC[C@@H](O)[C@@]1(C)C(O)=O	0.211	reliable
264	[H][C@]12CC[C@@]34C[C@@H](CC=C3[C@]1(C)CCC[C@@]2(C)C(O)=O)C(=C)C4	0.21	reliable
63	[H]C1C(=O)[C@H]2C[C@@]11CC[C@]3([H])[C@@](C)(CCC[C@@]3(C)[C@]1([H])CC2)C(O)=O	0.209	reliable
131	[H][C@]12CC[C@@]34C[C@@H](CC=C3[C@]1(C)CC[C@@H](O)[C@@]2(C)C(O)=O)C(=C)C4	0.208	reliable
161	[H][C@@]12CC(=O)[C@@H]3C[C@]1(CC3=C)CC[C@]1([H])[C@](C)(CO)CCC[C@@]21C	0.208	reliable
235	[H]C1C2C[C@@]3(CCC4[C@@](C)(CCC[C@@]4(C)C(O)=O)C3[C@H]1O)[C@H](O)C2=C	0.208	reliable
353	[H][C@@]12CC[C@@H]3C[C@]1([C@@H](O)C3=C)[C@H](O)C[C@]1([H])C(C)(C)CCC[C@@]21C	0.208	reliable
316	[H][C@]12CC[C@@]34C[C@@](O)(CC=C3[C@]1(C)CCC[C@]2(C)C=O)C(=C)C4=O	0.205	reliable
265	[H][C@@]12CC[C@@H]3C[C@@]1(CC[C@]1([H])[C@@](C)(CCC[C@@]21C)C(O)=O)[C@@H](O)C3=C	0.204	reliable
157	[H][C@@]12CC[C@@H]3C[C@@]1(CC[C@]1([H])[C@@](C)(CCC[C@@]21C)C(O)=O)C(OC(C)=O)C3=C	0.203	reliable
350	[H][C@@]12CC[C@@H]3C[C@@]1(CC[C@]1([H])[C@](C)(CCC[C@@]21C)C(O)=O)[C@H](OC(C)=O)C3=C	0.202	reliable
6	[H][C@]1(C)C(=O)[C@]23C[C@@]1([H])CCC2[C@]1(C)CCC(=O)C(C)(C)C1CC3	0.199	reliable
128	[H][C@]12CC[C@@]34C[C@@H]([C@@H](O)C=C3[C@]1(C)CCC[C@@]2(C)C(O)=O)C(=C)C4	0.199	reliable
318	[H][C@]12C[C@@]3(CC[C@]4([H])[C@@](C)(CO)CCC[C@@]4(C)C3=CC1)C(=O)C2=C	0.198	reliable
237	C[C@@]12CCC[C@](C)(C1CC[C@@]13CC(C[C@H](O)C21)C(=C)C3=O)C(O)=O	0.196	reliable
342	[H]C1C([H])[C@@]23C[C@@H](CC(=O)[C@@]2([H])[C@]2(C)CCCC(C)(C)[C@@]12[H])C(=C)[C@H]3O	0.196	reliable
309	[H]C1CC[C@]2(C)C(CC[C@@]34C[C@@H]([C@@H](O)C=C23)C(=C)C4)[C@]1(C)C(O)=O	0.195	reliable
156	[H][C@@]12CC[C@@H]3C[C@@]1(CC[C@]1([H])[C@@](C)(CCC[C@@]21C)C(O)=O)C(O)C3=C	0.195	reliable
8	[H][C@]12C[C@@]3(CCC4C(C)(C)[C@]([H])(O)CC[C@@]4(C)C3CC1)C(=O)C2=C	0.193	reliable
330	[H][C@]12CC[C@@]34C[C@@H](C[C@H](O)[C@@]3([H])[C@]1(C)CCCC2(C)C)C(=C)C4=O	0.188	reliable
160	[H][C@@]12CC[C@@H]3C[C@]1(C[C@]31CO1)CC[C@]1([H])[C@@](C)(CCC[C@@]21C)C(O)=O	0.185	reliable
334	[H][C@]12C[C@H](C(=O)C1=C)C1=C(CC[C@]3([H])[C@@](C)(CO)CCC[C@@]13C)C2	0.184	reliable
231	[H][C@]12CCC3=C([C@@H]4C[C@](O)(C3)C(=C)C4=O)[C@]1(C)CCCC2(C)C	0.183	reliable
332	[H][C@]12CCC3=C([C@@H]4C[C@](O)(C3)C(=C)C4=O)[C@]1(C)CCCC2(C)C	0.183	reliable
306	[H]C1CC[C@]2(C)C(CC[C@@]34C[C@@H](CC[C@@]23[H])C(=C)C4=O)[C@]1(C)C(O)=O	0.182	reliable
7	[H][C@]1(C)C(=O)[C@]23C[C@@]1([H])CCC2[C@]1(C)CC[C@@]([H])(O)C(C)(C)C1CC3	0.181	reliable
234	[H]C1C([H])C2[C@]3(CC1C(=C)[C@H]3O)CCC1[C@@]2(C)CCC[C@@]1(C)C(O)=O	0.178	reliable
196	[H][C@@]12CC[C@]34C[C@H](CC[C@]3(O)[C@@]1(C)CCC[C@]2(C)C(O)=O)C(=C)C4	0.174	reliable
129	[H][C@]12CC[C@@]34C[C@@H]([C@@H](OC)C=C3[C@]1(C)CCC[C@@]2(C)C(O)=O)C(=C)C4	0.172	reliable
263	[H][C@]12CC[C@@]34C[C@@H](C(OC)C=C3[C@]1(C)CCC[C@@]2(C)C(O)=O)C(=C)C4	0.172	reliable
130	[H][C@]12CC[C@]34C[C@H](C(=C)C3)C(=O)C=C4[C@]1(C)CCC[C@@]2(C)C(O)=O	0.169	reliable
262	[H][C@]12CC[C@]34C[C@H](C(=C)C3)C(=O)C=C4[C@]1(C)CCC[C@@]2(C)C(O)=O	0.169	reliable
266	[H]C1CC[C@]2(C)C(CC[C@@]34C[C@@H](CC[C@@]23O)C(=C)C4)[C@]1(C)C(O)=O	0.169	reliable
313	[H]C1CC[C@]2(C)C(CC[C@@]34C[C@@H](CC[C@@]23[H])C(C=O)=C4)[C@]1(C)C(O)=O	0.162	reliable
305	[H]C1C(=C)[C@H]2C[C@@]11CCC3[C@@](C)(CCC([H])[C@@]3(C)C(O)=O)[C@]1(O)CC2	0.162	reliable
310	[H]C1CC[C@]2(C)C(CC[C@@]34C[C@@H]([C@@H](OC)C=C23)C(=C)C4)[C@]1(C)C(O)=O	0.155	reliable

## Sheet: Table S3. Lm SBVS
Table S3: Docking energies for 360 diterpenes from the structure-based VS for LmPTR1.
Structure	Docking Score	SD
101	-449.492	2.81202
270	-437.631	7.4016
302	-423.001	9.44616
299	-422.741	9.22013
175	-421.805	17.9685
298	-420.207	20.1358
174	-419.945	9.69781
173	-419.72	7.36661
135	-416.746	9.12246
307	-415.046	6.36381
312	-412.576	11.1194
119	-408.415	3.8739
301	-406.693	7.93222
147	-406.467	3.97818
55	-405.102	0
268	-404.507	6.06434
48	-404.46	4.23083
134	-402.619	16.7327
19	-400.462	0
218	-398.793	6.09854
56	-395.372	3.80694
22	-394.787	0
66	-394.677	5.77423
40	-393.242	6.56023
50	-391.121	5.51119
49	-389.898	8.83954
67	-388.859	0
53	-387.714	1.81585
4	-386.76	12.5123
93	-386.401	15.099
31	-386.349	0
216	-385.035	0
25	-385.028	8.37356
51	-384.719	5.95004
29	-384.708	0
57	-384.238	0
359	-382.843	7.41359
47	-382.524	15.5118
52	-381.863	6.29254
217	-381.346	10.2651
36	-381.302	15.5592
14	-381.086	4.76396
91	-380.51	10.9143
13	-380.023	2.7879
12	-379.374	6.17536
83	-379.314	13.8444
54	-378.905	15.5636
360	-378.412	4.64569
92	-378.192	6.33356
37	-377.8	12.4384
73	-377.041	13.2583
75	-376.548	17.3538
28	-376.28	36.6225
45	-374.868	17.1531
211	-374.714	0
89	-374.546	15.5967
16	-373.939	3.00379
41	-373.531	2.09983
115	-372.963	7.23669
17	-372.865	15.9884
78	-372.759	9.33522
15	-371.813	8.15718
69	-370.981	8.52866
72	-370.336	0.505581
26	-370.164	14.9303
81	-369.887	10.0996
21	-369.658	10.188
30	-369.417	2.43019
68	-368.696	8.23448
257	-367.942	10.0713
256	-367.829	10.2332
24	-367.337	48.0609
23	-367.269	10.9481
34	-367.074	6.14859
94	-366.073	12.2301
215	-366.013	0
11	-365.293	8.46541
77	-364.614	17.4107
27	-364.606	1.79464
279	-364.575	13.036
35	-363.809	12.6586
214	-363.606	13.3862
20	-363.409	9.45871
76	-362.421	9.37459
82	-362.279	10.7473
87	-362.275	10.7501
58	-362.027	15.9283
210	-361.682	15.7395
33	-361.296	20.1598
201	-360.537	7.44022
190	-360.459	4.53921
42	-360.222	20.1546
212	-360.086	0
277	-359.925	16.8332
70	-359.585	7.48225
278	-359.298	14.1531
204	-359.149	9.68315
250	-357.792	0
43	-356.449	9.94562
219	-356.022	8.20513
132	-355.772	4.3973
18	-355.714	19.2131
209	-355.261	5.82515
46	-355.012	11.6392
208	-355.003	16.8631
222	-354.861	0.733483
60	-354.822	2.97904
273	-354.794	1.54918
280	-354.664	20.8685
38	-353.863	10.4931
289	-353.726	8.82186
213	-353.487	14.8365
200	-353.093	9.92849
84	-352.9	7.07889
124	-352.782	10.3041
125	-352.732	11.231
205	-352.517	7.39634
253	-352.26	18.8465
171	-351.106	15.0523
85	-349.135	15.4998
71	-348.514	9.9412
254	-348.385	10.2912
243	-348.31	17.1669
172	-347.94	11.8383
274	-347.73	6.46861
114	-347.725	9.32477
284	-347.639	3.53058
88	-347.42	6.50358
275	-347.188	21.713
283	-346.903	6.1966
79	-346.758	10.6959
207	-346.668	11.7747
276	-346.315	17.964
282	-346.028	0
251	-345.51	15.2628
90	-345.293	6.21759
176	-345.255	7.29706
255	-344.601	5.89949
39	-344.566	9.48959
249	-344.01	13.1588
333	-343.987	1.1635
242	-343.588	7.69269
230	-343.142	27.4092
3	-342.898	10.1836
232	-342.486	2.20233
59	-342.115	4.66903
80	-340.969	6.61904
304	-340.402	8.04655
184	-339.647	5.85909
32	-339.638	6.63582
61	-339.119	10.9168
293	-338.908	4.91924
158	-338.789	3.84131
221	-338.019	9.40626
203	-336.643	12.6061
259	-336.332	5.55797
202	-336.263	18.5104
107	-336.169	12.5309
291	-335.807	4.26217
177	-335.677	8.53806
314	-335.283	6.89845
116	-335.112	9.18495
187	-334.594	0.66963
186	-334.199	11.4276
248	-333.786	7.3055
44	-333.525	40.136
334	-333.183	6.12898
332	-332.338	4.2866
86	-332.286	33.3635
244	-332.026	6.60084
231	-331.84	4.24618
239	-331.416	16.8302
281	-331.22	26.5383
290	-331.113	3.84835
185	-331.031	3.84399
64	-330.668	4.54676
182	-330.453	8.74938
350	-330.429	7.24926
245	-330.295	17.6932
292	-329.728	5.58917
199	-329.712	1.17804
74	-329.66	0.459511
286	-329.459	5.29906
2	-329.287	11.3917
287	-328.273	2.7959
1	-328.267	12.3829
112	-328.202	5.29426
109	-327.907	5.66446
106	-327.736	5.98849
168	-327.73	3.63716
118	-327.713	4.95797
183	-327.624	5.55625
335	-327.602	9.90822
225	-327.357	6.6879
97	-327.312	2.64414
226	-327.007	4.71933
247	-326.819	7.89032
105	-326.223	5.40726
288	-326.14	13.5788
95	-325.238	5.82577
104	-325.162	1.26557
325	-325.133	11.8836
258	-324.874	6.59097
179	-324.649	4.83124
150	-324.638	3.7236
338	-323.734	5.20621
337	-323.543	14.4479
224	-323.053	3.44856
149	-322.567	7.60982
165	-322.359	0
316	-322.204	10.2955
240	-322.186	6.59679
229	-321.781	13.5653
188	-321.7	8.2871
315	-321.45	8.72075
133	-321.381	1.93093
346	-321.301	11.8398
238	-320.825	8.58801
96	-320.629	8.56863
180	-320.524	10.0554
157	-320.098	4.91235
181	-320.009	8.67401
122	-319.847	2.17977
123	-319.832	1.35128
163	-319.649	4.46679
261	-319.242	4.50511
154	-318.952	2.44653
285	-318.869	13.3259
113	-318.759	8.93414
151	-318.495	2.89026
108	-318.457	5.01433
65	-318.331	3.74351
195	-318.232	0.537707
152	-318.001	5.26701
100	-317.825	6.50464
167	-317.809	16.4712
102	-317.795	3.37714
300	-317.773	11.4088
164	-317.14	8.88038
246	-316.538	17.8615
166	-316.471	6.58163
336	-316.31	7.86919
228	-316.211	3.90193
98	-315.998	2.41833
345	-315.981	1.2141
197	-315.713	3.37714
267	-315.712	8.24574
160	-315.42	4.43944
198	-314.79	3.23195
117	-313.662	9.88231
319	-313.331	14.6357
318	-312.994	2.21929
353	-312.888	9.52288
99	-312.487	2.68983
146	-312.428	1.98675
220	-312.152	18.5808
223	-311.769	4.88444
130	-311.49	4.79292
272	-311.452	5.30983
169	-311.4	1.79046
162	-311.043	12.7442
310	-310.998	0.876812
241	-310.4	17.2886
271	-309.726	5.57003
322	-309.485	11.5097
111	-309.457	2.65728
140	-309.444	3.30738
262	-309.4	3.20727
321	-308.971	8.5408
330	-308.969	0
340	-308.604	11.1694
148	-308.592	5.87332
227	-308.478	11.6239
144	-308.467	3.49416
252	-308.343	15.2713
260	-308.234	8.13936
296	-308.078	7.15559
126	-307.928	3.92813
110	-307.877	5.11083
351	-307.734	3.30352
317	-307.087	11.0742
121	-307.023	4.49658
352	-306.615	12.1998
153	-306.526	8.00108
233	-306.308	17.4275
161	-305.616	8.09325
309	-305.616	10.4126
170	-305.294	8.1864
159	-304.918	7.83586
142	-304.704	4.37279
341	-304.545	5.30097
263	-304.199	11.0343
313	-303.608	6.12975
131	-302.981	11.7617
128	-302.957	10.1745
308	-302.713	6.0895
264	-302.617	2.8651
103	-302.567	10.4968
237	-302.308	5.43553
127	-301.758	3.958
269	-301.644	10.5942
120	-301.553	10.4489
5	-301.211	5.37598
137	-301.071	6.26587
129	-300.979	10.6435
323	-300.781	5.95421
329	-300.648	11.0814
10	-300.579	9.61215
297	-300.443	9.28778
320	-300.319	9.09395
328	-300.149	14.809
331	-299.938	7.52102
136	-299.912	12.221
138	-299.82	6.31997
189	-299.358	16.5881
344	-299.242	10.5653
295	-299.211	4.03976
326	-298.995	11.8953
265	-298.979	6.48746
145	-298.827	6.09327
294	-298.5	7.06008
236	-297.794	14.4412
141	-297.682	7.14772
355	-297.608	2.0369
339	-297.458	7.68366
62	-297.237	3.27942
63	-297.06	11.0048
155	-296.945	3.48215
9	-296.628	10.7394
156	-295.76	0.298825
303	-295.755	14.7699
306	-295.311	1.83786
139	-294.973	8.36698
311	-294.81	32.8933
354	-294.364	18.835
178	-294.259	6.09482
342	-294.129	4.03597
192	-293.772	10.7918
191	-293.632	5.64342
357	-293.138	7.41067
348	-292.485	5.81152
343	-292.363	6.66958
196	-291.589	5.08689
8	-291.467	2.5436
324	-291	55.585
234	-290.92	12.3046
349	-290.347	5.53899
194	-289.78	6.51946
235	-288.271	21.7215
7	-287.661	4.20501
358	-287.203	3.5435
6	-287.141	6.98054
327	-287.073	32.565
356	-286.802	5.00056
143	-285.67	6.99802
266	-284.952	5.38247
305	-283.292	7.0353
347	-282.891	6.29916
193	-281.012	4.24499
206	-271.476	0
MTX	-560.447	17.5561
		36.7946

## Sheet: Table S4. Lm Combined-approach
Table S4: Kauranes CA scores using an approach combining ligand-based and structure-based VS.
Structure	Docking score	SBVS	LBVS	CA	APD
135	-416.746	0.927147	0.566	0.698288	reliable		TNcv	0.73
101	-449.492	1	0.509	0.688853	reliable
302	-423.001	0.941063	0.536	0.684375	reliable
134	-402.619	0.895719	0.554	0.679172	reliable
298	-420.207	0.934847	0.526	0.675761	reliable
175	-421.805	0.938403	0.469	0.640942	reliable
174	-419.945	0.934265	0.468	0.638793	reliable
301	-406.693	0.904782	0.476	0.633063	reliable
190	-360.459	0.801925	0.53	0.629606	reliable
270	-437.631	0.973611	0.43	0.629125	reliable
312	-412.576	0.917871	0.461	0.628352	reliable
307	-415.046	0.923366	0.452	0.624661	reliable
268	-404.507	0.899919	0.456	0.618608	reliable
173	-419.72	0.933765	0.431	0.615163	reliable
19	-400.462	0.890921	0.447	0.609608	reliable
213	-353.487	0.786414	0.504	0.607448	reliable
147	-406.467	0.90428	0.424	0.599927	reliable
4	-386.76	0.860438	0.432	0.588937	reliable
22	-394.787	0.878295	0.419	0.58724	reliable
12	-379.374	0.844006	0.432	0.582918	reliable
31	-386.349	0.859523	0.421	0.581631	reliable
210	-361.682	0.804644	0.452	0.581174	reliable
40	-393.242	0.874858	0.406	0.577743	unreliable
58	-362.027	0.805413	0.443	0.575752	reliable
34	-367.074	0.81664	0.43	0.571626	reliable
55	-405.102	0.901243	0.381	0.571565	reliable
29	-384.708	0.855872	0.407	0.571422	reliable
208	-355.003	0.789786	0.444	0.570662	reliable
119	-408.415	0.908614	0.368	0.566027	reliable
218	-398.793	0.887209	0.38	0.565791	reliable
83	-379.314	0.843873	0.405	0.565759	reliable
41	-373.531	0.831006	0.411	0.564848	unreliable
214	-363.606	0.808925	0.422	0.563731	reliable
25	-385.028	0.856584	0.391	0.561544	reliable
346	-321.301	0.714809	0.472	0.560941	reliable
81	-369.887	0.822898	0.409	0.560611	reliable
14	-381.086	0.847815	0.394	0.560232	reliable
94	-366.073	0.814414	0.413	0.560038	reliable
48	-404.46	0.899816	0.363	0.559636	reliable
24	-367.337	0.817227	0.409	0.558534	reliable
26	-370.164	0.823515	0.405	0.558302	reliable
223	-311.769	0.693603	0.48	0.558243	reliable
93	-386.401	0.859639	0.384	0.558227	reliable
279	-364.575	0.811082	0.411	0.55755	reliable
13	-380.023	0.845449	0.39	0.556831	reliable
212	-360.086	0.801095	0.414	0.555793	reliable
57	-384.238	0.854826	0.382	0.555197	reliable
187	-334.594	0.744381	0.445	0.554663	reliable
256	-367.829	0.818321	0.4	0.553231	reliable
215	-366.013	0.814281	0.4	0.551751	reliable
247	-326.819	0.727085	0.45	0.551496	reliable
287	-328.273	0.730319	0.445	0.549513	reliable
284	-347.639	0.773402	0.42	0.549451	reliable
11	-365.293	0.812679	0.397	0.549264	reliable
216	-385.035	0.8566	0.371	0.548875	reliable
16	-373.939	0.831914	0.385	0.548705	unreliable
56	-395.372	0.879596	0.356	0.547793	reliable
78	-372.759	0.829289	0.384	0.547109	reliable
91	-380.51	0.846533	0.374	0.547089	reliable
47	-382.524	0.851012	0.371	0.546829	reliable
277	-359.925	0.800736	0.4	0.54679	reliable
23	-367.269	0.817076	0.39	0.546438	reliable
15	-371.813	0.827184	0.384	0.546339	unreliable
278	-359.298	0.799341	0.399	0.545645	reliable
28	-376.28	0.837122	0.377	0.545543	reliable
299	-422.741	0.940485	0.317	0.545383	reliable
289	-353.726	0.786945	0.405	0.544907	reliable
21	-369.658	0.82239	0.384	0.544582	reliable
67	-388.859	0.865107	0.359	0.544387	reliable
209	-355.261	0.79036	0.402	0.544257	reliable
249	-344.01	0.76533	0.413	0.542059	unreliable
246	-316.538	0.704212	0.448	0.54185	reliable
184	-339.647	0.755623	0.418	0.541672	reliable
53	-387.714	0.86256	0.356	0.541553	unreliable
280	-354.664	0.789033	0.398	0.541235	unreliable
217	-381.346	0.848394	0.361	0.539532	reliable
185	-331.031	0.736456	0.425	0.539086	reliable
92	-378.192	0.841375	0.364	0.538862	reliable
285	-318.869	0.709398	0.44	0.538681	reliable
20	-363.409	0.808488	0.382	0.538223	reliable
203	-336.643	0.74894	0.416	0.537956	reliable
27	-364.606	0.811151	0.379	0.537297	reliable
37	-377.8	0.840503	0.362	0.537276	reliable
45	-374.868	0.83398	0.364	0.536154	reliable
51	-384.719	0.855896	0.351	0.535944	unreliable
72	-370.336	0.823897	0.369	0.535629	reliable
54	-378.905	0.842963	0.357	0.535008	unreliable
82	-362.279	0.805972	0.377	0.534133	reliable
87	-362.275	0.805966	0.377	0.53413	reliable
188	-321.7	0.715696	0.429	0.534017	reliable
276	-346.315	0.770458	0.397	0.533798	reliable
89	-374.546	0.833263	0.36	0.533357	reliable
107	-336.169	0.747886	0.409	0.533134	reliable
116	-335.112	0.745534	0.41	0.532906	reliable
73	-377.041	0.838815	0.356	0.532855	reliable
35	-363.809	0.809377	0.373	0.532845	reliable
84	-352.9	0.785109	0.387	0.532827	reliable
186	-334.199	0.743504	0.411	0.532796	reliable
36	-381.302	0.848295	0.349	0.531892	reliable
46	-355.012	0.789805	0.382	0.531379	reliable
49	-389.898	0.867417	0.337	0.531292	reliable
52	-381.863	0.849544	0.347	0.531082	unreliable
66	-394.677	0.87805	0.33	0.530751	reliable
274	-347.73	0.773606	0.389	0.529881	reliable
273	-354.794	0.789321	0.379	0.529301	reliable
359	-382.843	0.851722	0.342	0.528711	reliable
275	-347.188	0.7724	0.385	0.526905	reliable
182	-330.453	0.735169	0.403	0.524674	reliable
33	-361.296	0.803787	0.363	0.52446	reliable
43	-356.449	0.793003	0.367	0.523045	unreliable
50	-391.121	0.870139	0.322	0.522784	reliable
18	-355.714	0.791369	0.366	0.521813	unreliable
183	-327.624	0.728875	0.402	0.521734	reliable
288	-326.14	0.725574	0.403	0.521159	reliable
111	-309.457	0.688459	0.424	0.520872	reliable
77	-364.614	0.811168	0.353	0.520827	reliable
76	-362.421	0.806289	0.354	0.519674	reliable
115	-372.963	0.829743	0.339	0.518759	reliable
39	-344.566	0.766568	0.375	0.518431	unreliable
75	-376.548	0.837717	0.333	0.517878	reliable
30	-369.417	0.821853	0.342	0.51777	reliable
179	-324.649	0.722257	0.399	0.517409	reliable
86	-332.286	0.739248	0.389	0.517296	reliable
110	-307.877	0.684945	0.418	0.515782	reliable
282	-346.028	0.769819	0.368	0.515187	reliable
286	-329.459	0.732958	0.389	0.514992	reliable
151	-318.495	0.708567	0.402	0.514296	reliable
17	-372.865	0.829523	0.332	0.514243	unreliable
42	-360.222	0.801398	0.347	0.513446	reliable
244	-332.026	0.73867	0.382	0.512648	reliable
281	-331.22	0.736875	0.383	0.512624	reliable
3	-342.898	0.762857	0.367	0.512002	unreliable
79	-346.758	0.771444	0.362	0.511979	reliable
163	-319.649	0.711132	0.395	0.510799	reliable
88	-347.42	0.772916	0.359	0.510617	reliable
2	-329.287	0.732576	0.381	0.509782	unreliable
98	-315.998	0.703011	0.397	0.509092	reliable
227	-308.478	0.686281	0.406	0.508667	reliable
74	-329.66	0.733405	0.377	0.507551	reliable
60	-354.822	0.789383	0.344	0.507144	unreliable
200	-353.093	0.785538	0.345	0.506369	reliable
251	-345.51	0.768667	0.35	0.503358	reliable
211	-374.714	0.833638	0.312	0.503076	reliable
80	-340.969	0.758565	0.354	0.502192	reliable
220	-312.152	0.694454	0.391	0.502155	reliable
61	-339.119	0.754448	0.354	0.500684	reliable
360	-378.412	0.841865	0.303	0.500387	reliable
44	-333.525	0.742003	0.357	0.498027	unreliable
283	-346.903	0.771767	0.336	0.495621	reliable
32	-339.638	0.755603	0.345	0.495404	reliable
38	-353.863	0.787251	0.326	0.494956	reliable
252	-308.343	0.685981	0.383	0.493982	reliable
248	-333.786	0.742584	0.346	0.491269	reliable
68	-368.696	0.82025	0.301	0.491202	reliable
64	-330.668	0.735647	0.349	0.490629	reliable
201	-360.537	0.802097	0.31	0.490255	reliable
96	-320.629	0.713314	0.361	0.490053	reliable
255	-344.601	0.766644	0.329	0.489309	reliable
197	-315.713	0.702377	0.363	0.487314	reliable
70	-359.585	0.799979	0.305	0.486311	reliable
69	-370.981	0.825334	0.29	0.486093	reliable
205	-352.517	0.784256	0.313	0.485621	reliable
324	-291	0.647397	0.392	0.485552	reliable
85	-349.135	0.776732	0.317	0.4854	reliable
59	-342.115	0.761113	0.324	0.484115	reliable
167	-317.809	0.707041	0.355	0.483953	reliable
95	-325.238	0.723567	0.345	0.483669	reliable
71	-348.514	0.775351	0.315	0.483627	reliable
90	-345.293	0.768185	0.318	0.482903	unreliable
202	-336.263	0.748094	0.329	0.482514	reliable
345	-315.981	0.702972	0.355	0.482462	reliable
207	-346.668	0.771243	0.312	0.480221	reliable
293	-338.908	0.753978	0.316	0.476432	reliable
132	-355.772	0.791498	0.294	0.476234	reliable
222	-354.861	0.78947	0.295	0.476125	reliable
1	-328.267	0.730305	0.328	0.475365	unreliable
239	-331.416	0.737311	0.322	0.474129	reliable
333	-343.987	0.765279	0.305	0.4736	reliable
254	-348.385	0.775063	0.298	0.472748	reliable
144	-308.467	0.686257	0.349	0.472537	reliable
232	-342.486	0.76194	0.305	0.472377	reliable
117	-313.662	0.697813	0.338	0.4698	reliable
177	-335.677	0.746792	0.309	0.469363	reliable
65	-318.331	0.708201	0.331	0.469169	unreliable
164	-317.14	0.705551	0.332	0.468832	reliable
165	-322.359	0.717162	0.324	0.468015	reliable
124	-352.782	0.784845	0.284	0.46746	reliable
150	-324.638	0.722232	0.32	0.467338	reliable
258	-324.874	0.722757	0.318	0.466263	reliable
171	-351.106	0.781117	0.284	0.466094	reliable
291	-335.807	0.74708	0.303	0.465667	reliable
304	-340.402	0.757304	0.296	0.464976	reliable
104	-325.162	0.723398	0.314	0.463963	reliable
224	-323.053	0.718705	0.315	0.462877	reliable
230	-343.142	0.763399	0.288	0.462139	reliable
340	-308.604	0.686561	0.332	0.461876	reliable
168	-327.73	0.729111	0.305	0.460352	reliable
243	-348.31	0.774897	0.278	0.460014	reliable
335	-327.602	0.728827	0.304	0.459614	reliable
103	-302.567	0.673129	0.336	0.459491	reliable
112	-328.202	0.730163	0.302	0.458836	reliable
176	-345.255	0.768099	0.28	0.458791	reliable
204	-359.149	0.799011	0.262	0.458707	reliable
245	-330.295	0.734818	0.299	0.45864	reliable
354	-294.364	0.65488	0.345	0.458509	reliable
241	-310.4	0.690556	0.322	0.457002	reliable
206	-271.476	0.603962	0.372	0.456968	reliable
109	-327.907	0.729504	0.299	0.456694	reliable
106	-327.736	0.729126	0.299	0.456555	reliable
166	-316.471	0.704064	0.313	0.456247	reliable
140	-309.444	0.688431	0.321	0.45559	reliable
149	-322.567	0.717624	0.304	0.455511	reliable
300	-317.773	0.70696	0.306	0.452872	reliable
125	-352.732	0.784735	0.261	0.452844	reliable
257	-367.942	0.818573	0.24	0.451932	reliable
199	-329.712	0.733521	0.289	0.451828	reliable
253	-352.26	0.783685	0.26	0.451826	reliable
121	-307.023	0.683044	0.317	0.451082	reliable
136	-299.912	0.667225	0.326	0.450991	reliable
352	-306.615	0.682137	0.317	0.45075	reliable
100	-317.825	0.707074	0.301	0.449745	reliable
172	-347.94	0.774074	0.261	0.448939	reliable
250	-357.792	0.795991	0.248	0.448729	reliable
158	-338.789	0.753715	0.271	0.447819	reliable
228	-316.211	0.703485	0.3	0.447797	reliable
133	-321.381	0.714986	0.293	0.447573	reliable
138	-299.82	0.667018	0.32	0.447113	reliable
240	-322.186	0.716776	0.291	0.446962	reliable
180	-320.524	0.713081	0.293	0.446876	reliable
113	-318.759	0.709154	0.295	0.446705	reliable
259	-336.332	0.748248	0.271	0.445816	reliable
108	-318.457	0.708482	0.293	0.445191	reliable
123	-319.832	0.711542	0.29	0.444411	reliable
314	-335.283	0.745914	0.269	0.443694	reliable
219	-356.022	0.792053	0.242	0.443484	reliable
226	-327.007	0.727502	0.277	0.442019	reliable
142	-304.704	0.677885	0.305	0.441588	reliable
137	-301.071	0.669803	0.308	0.440529	reliable
189	-299.358	0.665992	0.31	0.4404	reliable
242	-343.588	0.764392	0.25	0.438422	reliable
198	-314.79	0.700324	0.287	0.438401	reliable
105	-326.223	0.725759	0.272	0.438212	reliable
97	-327.312	0.728181	0.27	0.437832	reliable
337	-323.543	0.719797	0.272	0.436028	reliable
267	-315.712	0.702375	0.282	0.435984	reliable
292	-329.728	0.733556	0.263	0.435365	reliable
162	-311.043	0.691986	0.287	0.435347	reliable
296	-308.078	0.68539	0.29	0.434832	reliable
114	-347.725	0.773595	0.239	0.434822	reliable
272	-311.452	0.692898	0.282	0.432512	reliable
122	-319.847	0.711574	0.271	0.432383	reliable
320	-300.319	0.668129	0.296	0.432311	reliable
152	-318.001	0.707466	0.272	0.431511	reliable
154	-318.952	0.709582	0.269	0.430385	reliable
261	-319.242	0.710228	0.268	0.429988	reliable
229	-321.781	0.715877	0.264	0.429523	reliable
221	-338.019	0.752002	0.243	0.429448	reliable
225	-327.357	0.728282	0.256	0.428997	reliable
148	-308.592	0.686536	0.278	0.427647	reliable
321	-308.971	0.687379	0.276	0.426688	reliable
139	-294.973	0.656236	0.292	0.42542	reliable
233	-306.308	0.681454	0.277	0.425152	reliable
344	-299.242	0.665733	0.286	0.425096	reliable
325	-325.133	0.723334	0.25	0.423382	reliable
290	-331.113	0.736637	0.241	0.422552	reliable
338	-323.734	0.720222	0.25	0.422243	reliable
191	-293.632	0.653254	0.287	0.421159	reliable
118	-327.713	0.729074	0.242	0.420415	reliable
358	-287.203	0.63895	0.293	0.419722	reliable
141	-297.682	0.662263	0.279	0.41939	reliable
315	-321.45	0.715139	0.247	0.418479	reliable
271	-309.726	0.689056	0.26	0.417163	reliable
341	-304.545	0.677531	0.266	0.416744	reliable
169	-311.4	0.692782	0.256	0.415993	reliable
238	-320.825	0.71375	0.243	0.415436	reliable
181	-320.009	0.711934	0.243	0.414771	reliable
322	-309.485	0.68852	0.252	0.411898	reliable
5	-301.211	0.670114	0.262	0.411492	reliable
146	-312.428	0.695068	0.246	0.410494	reliable
328	-300.149	0.66775	0.26	0.409359	reliable
236	-297.794	0.662513	0.261	0.408074	reliable
319	-313.331	0.697077	0.241	0.408061	reliable
170	-305.294	0.679198	0.25	0.407215	reliable
194	-289.78	0.644683	0.268	0.405979	reliable
99	-312.487	0.6952	0.237	0.404839	reliable
126	-307.928	0.685057	0.242	0.404292	reliable
326	-298.995	0.665185	0.252	0.40335	reliable
192	-293.772	0.653565	0.258	0.402896	reliable
193	-281.012	0.625177	0.272	0.401369	reliable
357	-293.138	0.652153	0.256	0.401111	reliable
317	-307.087	0.683186	0.237	0.400438	reliable
349	-290.347	0.645945	0.257	0.399471	reliable
297	-300.443	0.668406	0.244	0.39946	reliable
269	-301.644	0.671077	0.242	0.399171	reliable
351	-307.734	0.684626	0.233	0.398431	reliable
195	-318.232	0.707981	0.219	0.398114	reliable
336	-316.31	0.703705	0.221	0.397815	reliable
350	-330.429	0.735116	0.202	0.397281	reliable
339	-297.458	0.661763	0.244	0.397027	reliable
9	-296.628	0.659918	0.245	0.396985	reliable
145	-298.827	0.664809	0.242	0.396875	reliable
356	-286.802	0.638058	0.257	0.396582	reliable
120	-301.553	0.670873	0.238	0.396562	reliable
102	-317.795	0.707009	0.214	0.394589	reliable
323	-300.781	0.669157	0.235	0.394032	reliable
260	-308.234	0.685738	0.224	0.393135	reliable
143	-285.67	0.635538	0.252	0.39249	reliable
316	-322.204	0.716817	0.205	0.392479	reliable
159	-304.918	0.678361	0.227	0.392334	reliable
343	-292.363	0.650428	0.241	0.390974	reliable
157	-320.098	0.712132	0.203	0.389495	reliable
334	-333.183	0.741243	0.184	0.388118	reliable
178	-294.259	0.654647	0.234	0.388083	reliable
153	-306.526	0.681939	0.217	0.387307	reliable
294	-298.5	0.664082	0.227	0.387103	reliable
332	-332.338	0.739363	0.183	0.386796	reliable
353	-312.888	0.696092	0.208	0.386788	reliable
231	-331.84	0.738254	0.183	0.38639	reliable
355	-297.608	0.662099	0.226	0.385743	reliable
331	-299.938	0.667282	0.223	0.385741	reliable
127	-301.758	0.67133	0.219	0.384689	reliable
62	-297.237	0.661272	0.223	0.383539	reliable
155	-296.945	0.660622	0.223	0.383301	reliable
329	-300.648	0.66886	0.217	0.382517	reliable
308	-302.713	0.673455	0.214	0.382299	reliable
10	-300.579	0.668708	0.216	0.381827	reliable
161	-305.616	0.679914	0.208	0.380862	reliable
295	-299.211	0.665664	0.216	0.380712	reliable
318	-312.994	0.696328	0.198	0.380538	reliable
348	-292.485	0.6507	0.224	0.3803	reliable
347	-282.891	0.629356	0.236	0.380086	reliable
264	-302.617	0.673241	0.21	0.379685	reliable
327	-287.073	0.63866	0.229	0.379059	reliable
131	-302.981	0.674052	0.208	0.378715	reliable
303	-295.755	0.657975	0.217	0.378529	reliable
63	-297.06	0.66088	0.209	0.374524	reliable
160	-315.42	0.701725	0.185	0.374277	reliable
311	-294.81	0.655872	0.211	0.373957	reliable
128	-302.957	0.673999	0.199	0.372992	reliable
265	-298.979	0.665149	0.204	0.372919	reliable
309	-305.616	0.679914	0.195	0.372624	reliable
330	-308.969	0.687373	0.188	0.370921	reliable
237	-302.308	0.672553	0.196	0.370562	reliable
235	-288.271	0.641325	0.208	0.366727	reliable
156	-295.76	0.657986	0.195	0.364592	reliable
342	-294.129	0.654357	0.196	0.363896	reliable
130	-311.49	0.692982	0.169	0.360935	reliable
6	-287.141	0.638811	0.199	0.360103	reliable
8	-291.467	0.648436	0.193	0.359827	reliable
262	-309.4	0.688333	0.169	0.359232	reliable
263	-304.199	0.676761	0.172	0.356894	reliable
306	-295.311	0.656988	0.182	0.355988	reliable
129	-300.979	0.669597	0.172	0.35427	reliable
310	-310.998	0.691887	0.155	0.351662	reliable
313	-303.608	0.675446	0.162	0.350075	reliable
234	-290.92	0.647219	0.178	0.349875	reliable
7	-287.661	0.639969	0.181	0.349121	reliable
196	-291.589	0.648707	0.174	0.347885	reliable
266	-284.952	0.633941	0.169	0.339308	reliable
305	-283.292	0.630249	0.162	0.33352	reliable
DHB	-312.992	-	-	-	-
MTX	-560.447	-	-	-	-
Pyrimethamine	-278.259	-	-	-	-

## Sheet: Table S5. Lb-Lp-La Docking 
Table S5: Vina scores for diterpene structures in the active site of Lb, Lp, and La.
Lb	Vina score	SB	SD	rms		Lp	Vina score	SB	SD	rms		La	Vina score	SB	SD	rms		molecule	CA
1	-10.46	0.800306	0.0516398	0.460352		1	-8.6	0.784672	0.182574	1.9201		1	-8.56	0.743701	0.347051	2.28017		302a	0.958174
2	-10.22	0.781943	0.113529	0.609746		2	-8.67	0.791058	0.0948683	0.685972		2	-8.2	0.712424	0.343188	3.34048		301a	0.937641
3	-9.99	0.764346	0.35103	0.745672		3	-8.05	0.734489	0.0527046	0.77768		3	-8.67	0.753258	0.535516	3.23161		175	0.922444
4	-11.29	0.86381	0.185293	0.352656		4	-7.81	0.712591	0.0875595	3.49473		4	-9.35	0.812337	0.0527046	1.24813		69	0.918009
5	-10.34	0.791125	0.0966092	0.50858		5	-8.89	0.811131	0.25144	1.90078		5	-8.13	0.706342	0.182878	4.47425		135	0.900471
6	-10.68	0.817138	0.0421637	0.30169		6	-9.24	0.843066	0.21187	1.60332		6	-7.81	0.67854	0.0316228	0.81484		204	0.891991
7	-10.08	0.771232	0.0421637	0.458282		7	-9.07	0.827555	0.0948683	1.04		7	-7.73	0.67159	0.0948683	1.36549		90	0.885384
8	-10.27	0.785769	0.0674949	0.444028		8	-9.16	0.835766	0.195505	1.99668		8	-7.77	0.675065	0.11595	1.03119		59	0.884236
9	-10.14	0.775822	0.150555	0.679984		9	-8.61	0.785584	0.0737865	1.35387		9	-8.21	0.713293	0.128668	0.642814		70	0.883788
10	-9.49	0.72609	0.0316228	0.419954		10	-9.17	0.836679	0.0483046	1.0361		10	-7.7	0.668983	0.124722	3.99367		298	0.883698
11	-10.6	0.811018	0.133333	2.00391		11	-8.05	0.734489	0.108012	1.9587		11	-8.82	0.76629	0.376534	3.2051		273	0.880976
12	-10.71	0.819434	0.166333	0.8064		12	-8.58	0.782847	0.261619	4.19676		12	-8.99	0.78106	0.44833	3.31819		299	0.880019
13	-10.59	0.810252	0.172884	0.774418		13	-8.04	0.733577	0.306232	4.11325		13	-8.55	0.742832	0.267706	2.15016		101	0.872574
14	-10.8	0.82632	0.11547	0.60768		14	-8.44	0.770073	0.245855	2.2591		14	-9.15	0.794961	0.494975	4.50632		270	0.871496
15	-10.49	0.802601	0.137032	0.621376		15	-9.15	0.834854	0.0849837	0.780346		15	-8.49	0.737619	0.191195	4.09651		274	0.871365
16	-10.55	0.807192	0.158114	2.09747		16	-9.39	0.856752	0.144914	1.06224		16	-9.75	0.847089	0.455217	1.17201		134	0.867795
17	-10.53	0.805662	0.105935	0.455952		17	-9.53	0.869526	0.0483046	0.998172		17	-8.29	0.720243	0.196921	4.06164		312	0.86724
18	-10.41	0.79648	0.0316228	0.62285		18	-7.9	0.720803	0.169967	1.21182		18	-8.37	0.727194	0.156702	2.92562		219	0.864285
19	-10.74	0.821729	0.142984	0.484954		19	-9.27	0.845803	0.170294	1.15127		19	-9.94	0.863597	0.505964	1.92479		302	0.864089
20	-10.39	0.79495	0.166333	0.48265		20	-9.03	0.823905	0.105935	0.908154		20	-8.39	0.728931	0.119722	1.61844		214	0.861403
21	-10.63	0.813313	0.0823273	1.50608		21	-9.45	0.862226	0.0527046	0.74731		21	-8.52	0.740226	0.379473	2.86015		60	0.859448
22	-10.71	0.819434	0.0316228	0.352268		22	-9.37	0.854927	0.0483046	1.04036		22	-8.49	0.737619	0.0316228	1.00413		301	0.859077
23	-10.78	0.82479	0.168655	0.571662		23	-9.57	0.873175	0.0483046	0.51155		23	-8.39	0.728931	0.0737865	3.27387		82	0.858351
24	-10.91	0.834736	0.0316228	0.361068		24	-9.06	0.826642	0.195505	1.88469		24	-8.71	0.756733	0.0567646	0.466875		94	0.857653
25	-11.22	0.858454	0.0788811	0.410856		25	-9.61	0.876825	0.0875595	0.966296		25	-8.7	0.755864	0.607362	4.57402		35	0.857178
26	-10.71	0.819434	0.128668	0.750474		26	-8.45	0.770985	0.0971825	4.9872		26	-8.99	0.78106	0.477144	4.07506		71	0.855901
27	-10.63	0.813313	0.0948683	0.431552		27	-9.19	0.838504	0.152388	1.13853		27	-8.5	0.738488	0.319722	2.495		87	0.855274
28	-10.75	0.822494	0.0707107	1.79774		28	-9.58	0.874088	0.0421637	1.02689		28	-8.74	0.75934	0.236643	3.82998		119	0.854009
29	-10.78	0.82479	0.10328	0.574138		29	-9.4	0.857664	0.216025	1.17923		29	-8.5	0.738488	0.0471405	2.41042		268	0.850273
30	-10.83	0.828615	0.105935	0.58931		30	-8.4	0.766423	0.11547	2.33335		30	-8.51	0.739357	0.228279	4.06993		74	0.85027
31	-10.81	0.827085	0.0875595	0.95382		31	-9.29	0.847628	0.0737865	0.865588		31	-8.59	0.746308	0.191195	2.3302		207	0.849463
32	-10.78	0.82479	0.0421637	0.412362		32	-9.62	0.877737	0.131656	1.0542		32	-9.15	0.794961	0.527573	2.43058		176	0.845052
33	-10.91	0.834736	0.128668	0.467304		33	-9.54	0.870438	0.2319	1.02775		33	-9.29	0.807124	0.387155	2.14879		222	0.844008
34	-10.5	0.803366	0.24037	0.745246		34	-8.41	0.767336	0.179196	0.986038		34	-9.69	0.841877	0.622629	2.22758		19	0.84371
35	-11.1	0.849273	0.0666667	0.392126		35	-9.43	0.860401	0.0483046	0.529412		35	-9.92	0.861859	0.563323	1.6528		244	0.843602
36	-10.98	0.840092	0.0632456	0.672882		36	-9.3	0.84854	0.0471405	0.942818		36	-8.64	0.750652	0.0843274	0.400594		177	0.840342
37	-10.72	0.820199	0.131656	0.769002		37	-8.17	0.745438	0.105935	1.70867		37	-8.42	0.731538	0.10328	3.20262		80	0.839273
38	-10.6	0.811018	0.0816497	0.400578		38	-9.73	0.887774	0.133749	1.01518		38	-8.49	0.737619	0.0316228	0.391798		33	0.837433
39	-10.82	0.82785	0.0788811	0.415986		39	-9.35	0.853102	0.108012	1.67827		39	-9.18	0.797567	0.639097	3.10892		16	0.837011
40	-10.66	0.815608	0.259058	0.599422		40	-7	0.638686	0.194365	1.73799		40	-8.89	0.772372	0.506513	2.65218		79	0.836583
41	-10.77	0.824024	0.0483046	0.45798		41	-8.33	0.760036	0.249666	2.30186		41	-8.76	0.761077	0.365756	3.13796		221	0.83586
42	-10.26	0.785004	0.126491	1.09081		42	-7.36	0.671533	0.0516398	0.667904		42	-8.21	0.713293	0.0316228	1.21079		304	0.835335
43	-11.11	0.850038	0.119722	0.623826		43	-9.87	0.900547	0.0674949	1.03842		43	-8.28	0.719374	0.0421637	2.03804		284	0.833423
44	-10.51	0.804132	0.237814	1.08437		44	-8.79	0.802007	0.144914	1.88287		44	-9.46	0.821894	0.587272	1.93277		32	0.832496
45	-10.51	0.804132	0.191195	1.62035		45	-9.33	0.851277	0.0823273	0.898596		45	-9.15	0.794961	0.400694	2.01197		209	0.832372
46	-10.27	0.785769	0.0948683	0.390318		46	-9.27	0.845803	0.105935	0.962006		46	-8.21	0.713293	0.0316228	1.44417		25	0.830381
47	-10.38	0.794185	0.10328	0.91533		47	-9.02	0.822993	0.0918937	1.4754		47	-8.48	0.736751	0.139841	4.15519		89	0.829442
48	-9.82	0.751339	0.113529	0.737678		48	-8.55	0.780109	0.108012	1.12174		48	-8.16	0.708949	0.13499	3.29037		292	0.829145
49	-9.5	0.726855	0.149071	0.531618		49	-8.73	0.796533	0.0948683	1.09315		49	-8.1	0.703736	1.87244e-15	0.934043		173	0.828805
50	-10.2	0.780413	0.11547	0.539332		50	-8.89	0.811131	0.191195	1.61295		50	-8.19	0.711555	0.0316228	0.815425		88	0.828073
51	-9.61	0.735272	0.172884	0.5926		51	-9.17	0.836679	0.0823273	0.814086		51	-8.21	0.713293	0.384274	4.01757		174	0.827758
52	-9.57	0.732211	0.0674949	0.527294		52	-8.38	0.764599	0.181353	0.822688		52	-8.14	0.707211	0.295146	2.74547		125	0.827376
53	-9.59	0.733741	0.57436	2.15878		53	-8.3	0.757299	0.105409	1.31501		53	-8.89	0.772372	0.152388	1.28948		39	0.826173
54	-9.71	0.742923	0.119722	0.628346		54	-8.28	0.755474	0.376534	1.52449		54	-8.34	0.724587	0.327278	3.9714		84	0.824819
55	-9.82	0.751339	0.0632456	1.07852		55	-9	0.821168	0.402768	1.30361		55	-8.1	0.703736	0.210819	4.21599		43	0.82332
56	-9.67	0.739862	0.125167	0.470682		56	-8.66	0.790146	0.201108	1.02468		56	-8.12	0.705474	0.198886	3.74212		360	0.821298
57	-9.71	0.742923	0.398469	1.49126		57	-8.48	0.773723	0.0788811	0.921558		57	-8.97	0.779322	0.402906	1.93838		172	0.81894
58	-10.68	0.817138	0.0632456	0.664972		58	-9.2	0.839416	1.87244e-15	0.819766		58	-8.98	0.780191	0.113529	1.65034		28	0.818641
59	-10.91	0.834736	0.213177	1.42254		59	-10.26	0.936131	0.201108	1.30074		59	-10.15	0.881842	0.143372	0.702722		212	0.817452
60	-11.03	0.843917	0.176698	0.555378		60	-9.63	0.87865	0.133749	1.27966		60	-9.85	0.855778	0.435252	2.14757		206	0.816801
61	-10.65	0.814843	0.0707107	0.716684		61	-9.05	0.82573	0.108012	1.18045		61	-8.24	0.715899	0.279682	2.11712		45	0.81679
62	-9.76	0.746748	0.0966092	0.49028		62	-9.3	0.84854	0.11547	1.04922		62	-7.7	0.668983	0.0942809	1.14526		272	0.81622
63	-9.6	0.734507	1.87244e-15	0.364982		63	-9.61	0.876825	0.0737865	1.12261		63	-8.28	0.719374	0.168655	1.73869		95	0.815727
64	-10.13	0.775057	0.0483046	0.716814		64	-8.55	0.780109	0.217307	1.31977		64	-7.83	0.680278	0.258414	1.3514		145	0.815608
65	-9.86	0.754399	0.164655	0.53609		65	-8	0.729927	0.105409	1.42047		65	-7.76	0.674196	0.183787	2.70805		171	0.815416
66	-9.52	0.728386	0.0632456	0.569902		66	-8.03	0.732664	0.105935	2.60578		66	-7.88	0.684622	0.214994	3.19274		36	0.813095
67	-9.82	0.751339	0.18738	0.622644		67	-8.77	0.800182	0.163639	1.42564		67	-7.98	0.69331	0.113529	2.68871		300	0.812928
68	-10.67	0.816373	0.0483046	0.560914		68	-9.16	0.835766	0.0843274	0.962612		68	-8.9	0.773241	0.258199	2.35301		58	0.812249
69	-12.22	0.934966	0.0421637	0.363886		69	-10.31	0.940693	0.566569	2.24114		69	-10.11	0.878367	0.303498	1.73566		38	0.812137
70	-11.58	0.885998	0.0788811	0.462836		70	-10.15	0.926095	0.662067	1.26192		70	-9.66	0.83927	0.263312	3.43231		213	0.811927
71	-11.75	0.899005	0.222361	1.83467		71	-9.3	0.84854	0.0816497	2.22949		71	-9.44	0.820156	0.189737	2.84647		271	0.811892
72	-10.53	0.805662	0.211082	1.86493		72	-9.78	0.892336	0.175119	1.39282		72	-8.21	0.713293	0.0316228	1.12481		210	0.811773
73	-10.23	0.782708	0.205751	0.549602		73	-9.04	0.824818	0.0843274	2.22997		73	-8.51	0.739357	0.242441	3.4434		267	0.811276
74	-10.56	0.807957	0.245855	1.88154		74	-9.57	0.873175	0.0674949	1.29396		74	-10.01	0.869679	0.264365	0.936432		282	0.809463
75	-9.76	0.746748	0.177639	2.22107		75	-9.05	0.82573	0.279881	1.53794		75	-8.42	0.731538	0.168655	3.97311		44	0.809344
76	-10.04	0.768171	0.320416	2.09509		76	-8.98	0.819343	0.161933	1.13383		76	-8.88	0.771503	0.282056	3.18135		23	0.808965
77	-9.84	0.752869	0.0699206	0.59896		77	-8.44	0.770073	0.17127	1.57755		77	-8.25	0.716768	0.572033	3.56415		68	0.80846
78	-10.68	0.817138	0.131656	0.571506		78	-9.41	0.858577	0.0875595	1.40809		78	-8.43	0.732407	0.0948683	1.78655		81	0.808315
79	-10.59	0.810252	0.152388	0.536856		79	-9.39	0.856752	0.0737865	1.6181		79	-9.7	0.842745	0.559762	1.73018		208	0.807564
80	-10.88	0.832441	0.0788811	0.399564		80	-9.34	0.85219	0.126491	1.22996		80	-9.59	0.833189	0.237814	1.19132		31	0.807007
81	-10.75	0.822494	0.212132	0.769022		81	-9.45	0.862226	0.0527046	0.726256		81	-8.52	0.740226	0.10328	2.8474		29	0.806981
82	-11.1	0.849273	0.0816497	0.424054		82	-9.44	0.861314	0.0516398	1.31784		82	-9.95	0.864466	0.529675	1.57374		24	0.806037
83	-10.84	0.82938	0.0699206	0.668534		83	-9.32	0.850365	0.0421637	1.01207		83	-8.49	0.737619	0.0737865	3.24781		83	0.805788
84	-10.6	0.811018	0.149071	1.26934		84	-9.29	0.847628	0.0567646	1.09812		84	-9.39	0.815812	0.59339	2.20974		285	0.805427
85	-10.22	0.781943	0.113529	0.371976		85	-8.5	0.775547	0.0816497	0.942436		85	-9.36	0.813206	0.283627	1.59202		21	0.805255
86	-10.63	0.813313	0.0948683	0.390756		86	-9.45	0.862226	0.0971825	1.0766		86	-8.3	0.721112	1.87244e-15	0.65833		293	0.804612
87	-11.06	0.846213	0.0516398	0.372708		87	-9.42	0.859489	0.10328	1.20402		87	-9.9	0.860122	0.471405	1.28198		307	0.804439
88	-10.35	0.79189	0.0707107	0.692316		88	-9.34	0.85219	0.206559	0.596712		88	-9.67	0.840139	0.352924	0.869298		34	0.804193
89	-10.62	0.812548	0.0788811	0.494462		89	-9.33	0.851277	0.0823273	1.42197		89	-9.49	0.8245	0.414863	1.07866		142	0.804113
90	-10.93	0.836266	0.170294	1.41114		90	-10.3	0.939781	1.87244e-15	1.02158		90	-10.13	0.880104	0.176698	0.939845		22	0.803993
91	-10.31	0.788829	0.0737865	1.33197		91	-8.98	0.819343	0.154919	1.82485		91	-8.38	0.728063	0.147573	3.6434		72	0.803763
92	-9.91	0.758225	0.0994429	1.99916		92	-9.4	0.857664	1.87244e-15	1.00022		92	-8.3	0.721112	1.87244e-15	0.855925		256	0.80371
93	-10.61	0.811783	0.0737865	1.64573		93	-9.12	0.832117	0.0918937	1.52953		93	-8.5	0.738488	0	0.749406		257	0.803429
94	-11.13	0.851568	0.0674949	0.412888		94	-9.43	0.860401	0.0948683	1.23068		94	-9.91	0.86099	0.428045	1.36161		211	0.80326
95	-10.78	0.82479	0.0632456	0.32561		95	-9.44	0.861314	0.157762	1.11841		95	-8.76	0.761077	0.471876	2.67385		306	0.8031
96	-10.59	0.810252	0.0875595	1.04416		96	-8.55	0.780109	0.0527046	0.91232		96	-9.26	0.804518	0.275681	1.74345		78	0.802707
97	-10.23	0.782708	0.0823273	0.688044		97	-8.11	0.739964	0.128668	1.01932		97	-8.6	0.747176	0.11547	1.67231		280	0.802501
98	-10.69	0.817904	0.0316228	0.35615		98	-8.45	0.770985	0.295334	1.65116		98	-8.38	0.728063	0.505085	4.55066		281	0.801733
99	-9.36	0.716144	0.126491	1.05603		99	-8.47	0.77281	0.298329	2.10838		99	-7.2	0.625543	0.163299	3.7758		157	0.801654
100	-9.39	0.718439	0.0316228	0.591852		100	-8.08	0.737226	0.10328	2.9424		100	-7.35	0.638575	0.374907	3.47608		205	0.801454
101	-11.49	0.879112	0.296086	1.28367		101	-10.39	0.947993	0.119722	1.05806		101	-9.1	0.790617	0.447214	3.32241		250	0.800317
102	-9.45	0.72303	0.158114	1.90772		102	-8.52	0.777372	0.348967	2.13804		102	-7.43	0.645526	0.0948683	2.38152		278	0.79998
103	-9.41	0.719969	0.284605	1.71214		103	-8.07	0.736314	0.283039	1.80773		103	-7.2	0.625543	0.0666667	3.36165		276	0.799965
104	-9.18	0.702372	0.113529	0.974708		104	-8.74	0.797445	0.107497	1.17907		104	-7.96	0.691573	0.539959	3.31197		86	0.798884
105	-9.3	0.711553	0.11547	0.656622		105	-8.26	0.75365	0.126491	1.38786		105	-7.35	0.638575	0.177951	2.79377		17	0.798477
106	-10.43	0.798011	0.0948683	0.546382		106	-8.02	0.731752	0.147573	3.65559		106	-8.29	0.720243	0.384274	5.10174		96	0.798293
107	-10.73	0.820964	0.298329	2.10035		107	-8.21	0.749088	0.233095	1.68669		107	-9.05	0.786273	0.158114	1.26107		305	0.798065
108	-10.37	0.79342	0.0948683	0.434862		108	-7.84	0.715328	0.0516398	0.597124		108	-7.84	0.681147	0.150555	1.01398		146	0.797885
109	-10.19	0.779648	0.119722	0.915392		109	-7.73	0.705292	0.290784	2.54648		109	-8.27	0.718506	0.53135	4.20566		215	0.797797
110	-10.69	0.817904	0.0567646	0.41342		110	-8.01	0.730839	0.2079	1.17514		110	-8.6	0.747176	0.105409	1.29173		14	0.797118
111	-10.35	0.79189	0.0527046	0.591562		111	-7.62	0.695255	0.0632456	2.21521		111	-8.92	0.774978	0.113529	1.18238		27	0.796768
112	-9.85	0.753634	0.0527046	0.491642		112	-7.59	0.692518	0.191195	2.96645		112	-7.73	0.67159	0.434741	4.83606		202	0.796753
113	-9.83	0.752104	0.0674949	1.27196		113	-7.84	0.715328	0.126491	0.999544		113	-7.86	0.682884	0.464758	4.79026		326	0.796704
114	-10.39	0.79495	0.119722	0.46543		114	-8.39	0.765511	0.191195	1.14799		114	-7.94	0.689835	0.287518	3.81569		330	0.796667
115	-10.08	0.771232	0.0788811	0.512632		115	-8.07	0.736314	0.266875	4.06226		115	-8.42	0.731538	0.0421637	3.02532		4	0.796246
116	-10.37	0.79342	0.323351	1.56319		116	-7.85	0.716241	0.135401	0.717378		116	-8.32	0.72285	0.367575	3.7472		130	0.795942
117	-10.12	0.774292	0.0421637	0.324032		117	-9.2	0.839416	0.163299	1.14687		117	-8.37	0.727194	0.0948683	1.80016		227	0.795872
118	-9.64	0.737567	0.21187	1.04992		118	-8.89	0.811131	0.223358	2.40728		118	-8.24	0.715899	0.2319	3.0083		12	0.794447
119	-10.97	0.839327	0.3093	0.725494		119	-9.73	0.887774	0.133749	0.72596		119	-9.61	0.834926	0.119722	1.31468		93	0.794129
120	-9.44	0.722265	0.0966092	0.62566		120	-8.47	0.77281	0.133749	1.50789		120	-7.58	0.658558	0.204396	4.44677		141	0.793987
121	-9.45	0.72303	0.0971825	0.526394		121	-8.7	0.793796	1.87244e-15	1.72346		121	-8.51	0.739357	0.414863	2.08277		290	0.793814
122	-9.12	0.697781	0.0788811	1.33368		122	-8.35	0.761861	0.0707107	1.05999		122	-7.72	0.670721	0.301109	2.36631		228	0.793584
123	-9.78	0.748279	0.0632456	0.683984		123	-8.85	0.807482	0.12693	1.10929		123	-7.56	0.65682	0.392145	3.53356		277	0.793492
124	-9.8	0.749809	0.249444	1.37038		124	-8.83	0.805657	0.133749	1.32681		124	-9.41	0.81755	0.128668	0.832223		237	0.792808
125	-9.97	0.762816	0.141814	1.88042		125	-9.75	0.889599	0.435252	2.80885		125	-9.55	0.829713	0.12693	1.16705		200	0.792085
126	-9.39	0.718439	0.144914	0.647328		126	-9.34	0.85219	0.157762	1.18326		126	-7.55	0.655951	0.135401	3.80704		140	0.791852
127	-10.24	0.783474	0.157762	0.924824		127	-9.04	0.824818	0.217051	1.08		127	-8.34	0.724587	0.302581	2.15873		15	0.791692
128	-10.42	0.797246	0.0632456	0.491734		128	-8.62	0.786496	0.154919	0.688298		128	-8.14	0.707211	0.380643	2.31499		224	0.791669
129	-9.94	0.76052	0.0843274	0.555534		129	-8.59	0.783759	0.185293	0.70545		129	-8.33	0.723719	0.286938	2.613		147	0.791351
130	-10.17	0.778118	0.105935	0.558344		130	-9.52	0.868613	0.0632456	0.930894		130	-8.53	0.741095	0.205751	2.05482		350	0.791133
131	-10.3	0.788064	0.210819	0.510136		131	-8.84	0.806569	0.117379	1.47395		131	-8.45	0.734144	0.259272	1.4702		124	0.791005
132	-10.49	0.802601	0.191195	1.23834		132	-8.46	0.771898	0.183787	2.40706		132	-8.75	0.760209	0.0527046	2.1677		26	0.790493
133	-9.98	0.763581	0.0632456	0.488598		133	-8.64	0.788321	0.13499	0.977246		133	-8.23	0.71503	0.0823273	1.63		85	0.790232
134	-12.2	0.933435	0.11547	0.578874		134	-8.79	0.802007	0.314289	3.16425		134	-9.99	0.867941	0.264365	1.62549		255	0.788544
135	-13.07	1	0.133749	0.40274		135	-9.63	0.87865	0.0674949	1.01174		135	-9.47	0.822763	0.125167	1.18373		266	0.786994
136	-10.02	0.766641	0.0421637	0.400184		136	-8.73	0.796533	0.0823273	1.52157		136	-7.88	0.684622	0.168655	2.89584		357	0.786499
137	-9.77	0.747513	0.105935	0.963486		137	-9.26	0.844891	0.52111	2.69355		137	-8.13	0.706342	0.0674949	2.71427		76	0.786339
138	-9.7	0.742158	0.0471405	2.04564		138	-8.53	0.778285	0.176698	1.7413		138	-8.15	0.70808	0.158114	2.00384		327	0.785804
139	-10.26	0.785004	0.13499	0.486362		139	-8.76	0.79927	0.107497	2.25266		139	-7.94	0.689835	0.505964	4.41084		311	0.785523
140	-11.1	0.849273	1.87244e-15	0.474392		140	-8.32	0.759124	0.0788811	1.12667		140	-8.83	0.767159	0.240601	1.70589		61	0.785491
141	-10.91	0.834736	0.0994429	0.548442		141	-8.54	0.779197	0.0966092	1.45695		141	-8.84	0.768028	0.432563	1.95523		107	0.785441
142	-10.68	0.817138	0.0421637	0.358764		142	-9.58	0.874088	0.0421637	1.17954		142	-8.3	0.721112	1.87244e-15	0.408281		47	0.784643
143	-10.4	0.795715	1.87244e-15	0.605078		143	-9.02	0.822993	0.0421637	0.846148		143	-8.14	0.707211	0.340588	3.71591		164	0.784435
144	-11	0.841622	0	0.404928		144	-7.77	0.708942	0.170294	4.91597		144	-8.66	0.752389	0.377712	2.6999		303	0.784271
145	-10.14	0.775822	0.0843274	0.532166		145	-9.43	0.860401	0.0674949	1.02785		145	-9.33	0.810599	0.405654	2.01453		20	0.782596
146	-10.6	0.811018	1.87244e-15	0.26593		146	-9.09	0.82938	0.137032	1.15746		146	-8.67	0.753258	0.305687	2.04043		73	0.782294
147	-10.19	0.779648	0.0316228	0.38341		147	-8.8	0.80292	0.124722	1.08291		147	-9.11	0.791486	0.288483	2.51779		41	0.781713
148	-9.56	0.731446	0.0516398	0.673834		148	-8.58	0.782847	0.0632456	0.981022		148	-8.31	0.721981	0.360401	3.00829		46	0.781622
149	-9.43	0.7215	0.0823273	0.62251		149	-7.98	0.728102	0.113529	2.55851		149	-7.64	0.663771	0.164655	2.83004		339	0.781621
150	-9.23	0.706197	0.216282	1.33738		150	-8.12	0.740876	0.0421637	1.00413		150	-7.78	0.675934	0.413118	4.43053		331	0.780958
151	-9.67	0.739862	0.0823273	0.51945		151	-8.7	0.793796	0.0666667	0.966424		151	-7.73	0.67159	0.34657	3.48084		117	0.780301
152	-9.34	0.714614	0.150555	2.05545		152	-8.73	0.796533	0.105935	1.1269		152	-7.87	0.683753	0.133749	2.48143		245	0.780131
153	-9.6	0.734507	1.87244e-15	0.420454		153	-8.45	0.770985	0.0707107	0.711568		153	-7.64	0.663771	0.356526	3.25499		6	0.779582
154	-9.29	0.710788	0.0875595	0.728732		154	-8.31	0.758212	0.128668	1.09889		154	-7.62	0.662033	0.18738	2.3761		203	0.77948
155	-9.75	0.745983	0.0527046	0.35008		155	-9.32	0.850365	0.0421637	1.14509		155	-7.73	0.67159	0.0823273	1.22149		275	0.779412
156	-10.09	0.771997	0.144914	0.531148		156	-9.35	0.853102	0.0707107	2.2561		156	-7.87	0.683753	0.226323	3.52491		340	0.779364
157	-10.83	0.828615	0.0483046	0.348788		157	-9.64	0.879562	0.0699206	1.12043		157	-8.02	0.696785	0.0632456	0.966936		92	0.779
158	-9.71	0.742923	0.0567646	0.58149		158	-8.44	0.770073	0.0966092	1.19278		158	-8.45	0.734144	0.236878	1.9699		91	0.778745
159	-9.54	0.729916	0.217051	0.671868		159	-9.32	0.850365	0.122927	1.21177		159	-7.69	0.668115	0.363471	4.37572		132	0.778236
160	-9.79	0.749044	0.0316228	0.376804		160	-9	0.821168	0.266667	1.84729		160	-8.17	0.709818	0.598238	4.59094		30	0.778132
161	-9.76	0.746748	0.254733	1.81603		161	-9.16	0.835766	0.0516398	1.17742		161	-7.96	0.691573	0.17127	1.20414		127	0.777626
162	-9.9	0.75746	0.141421	1.74827		162	-9.1	0.830292	0.258199	1.29909		162	-8.01	0.695917	0.144914	2.60658		351	0.777301
163	-9.91	0.758225	0.159513	1.08951		163	-8.85	0.807482	0.117851	1.21027		163	-8.13	0.706342	0.170294	1.56705		63	0.776902
164	-10.49	0.802601	0.0316228	0.399154		164	-8.74	0.797445	0.0843274	2.283		164	-8.67	0.753258	0.235938	1.74368		220	0.776752
165	-9.92	0.75899	0.0918937	0.653704		165	-8.7	0.793796	0.258199	1.85911		165	-8.59	0.746308	0.445845	1.84498		131	0.776259
166	-9.63	0.736802	0.133749	1.43011		166	-8.19	0.747263	0.0316228	1.06965		166	-7.85	0.682016	0.12693	2.74501		1	0.776226
167	-9.15	0.700077	0.227303	1.24354		167	-7.95	0.725365	0.0527046	0.865188		167	-7.83	0.680278	0.149443	3.00084		262	0.77601
168	-9.35	0.715379	0.0707107	0.793726		168	-7.88	0.718978	0.0918937	2.16508		168	-7.72	0.670721	0.345768	3.34338		348	0.775419
169	-9.45	0.72303	0.0971825	1.49678		169	-8.87	0.809307	0.312872	0.95964		169	-7.75	0.673328	0.150923	1.75523		143	0.775306
170	-9.61	0.735272	0.0316228	0.366168		170	-8.77	0.800182	0.0483046	1.18782		170	-7.8	0.677672	0.156347	1.63897		254	0.774914
171	-10.17	0.778118	0.275076	1.52976		171	-9.17	0.836679	0.125167	1.19916		171	-9.57	0.831451	0.149443	0.683334		192	0.774652
172	-10.11	0.773527	0.119722	1.83559		172	-9.26	0.844891	0.0966092	1.00791		172	-9.65	0.838401	0.177951	0.807523		358	0.773942
173	-11.01	0.842387	0.392853	2.37679		173	-9.62	0.877737	0.0421637	1.16565		173	-8.82	0.76629	0.10328	3.68627		313	0.773234
174	-11.12	0.850803	0.402216	2.56115		174	-9.56	0.872263	0.17127	2.47246		174	-8.75	0.760209	0.117851	4.25988		242	0.773158
175	-11.8	0.902831	0.426875	3.08648		175	-10.37	0.946168	0.471522	3.26945		175	-10.57	0.918332	0.471522	1.91949		316	0.772715
176	-10.49	0.802601	0.237814	1.23132		176	-9.4	0.857664	1.87244e-15	0.874912		176	-10.07	0.874891	0.149443	0.753294		336	0.772536
177	-10.6	0.811018	0.0666667	0.757998		177	-9.21	0.840328	0.119722	1.15667		177	-10.01	0.869679	0.144914	0.598531		98	0.772317
178	-9.88	0.75593	0.0421637	0.40008		178	-9.41	0.858577	0.191195	1.08384		178	-7.7	0.668983	9.36222e-16	1.24203		347	0.772023
179	-9.76	0.746748	0.0699206	1.23628		179	-8.96	0.817518	0.0516398	1.14301		179	-7.41	0.643788	0.218327	2.85811		319	0.771273
180	-9.41	0.719969	0.0316228	0.715552		180	-8.76	0.79927	0.0516398	1.92377		180	-7.52	0.653345	0.161933	3.87488		11	0.770599
181	-10.33	0.79036	0.105935	0.7017		181	-8.93	0.814781	0.0674949	1.06896		181	-7.8	0.677672	0.298142	3.45482		246	0.770068
182	-9.43	0.7215	0.0948683	1.04721		182	-8.95	0.816606	0.195789	1.43853		182	-7.71	0.669852	0.264365	3.37099		322	0.769977
183	-9.21	0.704667	0.237814	1.79888		183	-8.18	0.74635	0.0918937	2.13462		183	-7.86	0.682884	0.217051	3.16075		355	0.769962
184	-9.22	0.705432	0.10328	1.47969		184	-8.1	0.739051	0.0816497	2.0012		184	-7.94	0.689835	0.217051	3.33904		233	0.769902
185	-9.15	0.700077	0.0849837	0.8687		185	-8.38	0.764599	0.0788811	1.11163		185	-8.58	0.745439	0.38239	2.12221		156	0.769617
186	-9.4	0.719204	0.0666667	0.50715		186	-8.3	0.757299	0.105409	0.869728		186	-7.99	0.694179	0.119722	0.978392		5	0.769533
187	-9.43	0.7215	0.188856	0.622872		187	-7.31	0.666971	0.159513	4.60052		187	-8.4	0.7298	0.105409	1.34193		291	0.769429
188	-9.45	0.72303	0.23214	2.48041		188	-8.38	0.764599	0.0421637	2.76259		188	-8.34	0.724587	0.411501	3.34791		252	0.768976
189	-9.08	0.694721	0.175119	1.5836		189	-8.71	0.794708	0.213177	1.72065		189	-7.18	0.623805	0.214994	2.61498		320	0.768501
190	-9.67	0.739862	0.163639	0.845416		190	-8.3	0.757299	0.24037	2.17514		190	-7.58	0.658558	0.24404	3.03934		75	0.768005
191	-9.7	0.742158	0.156347	0.756508		191	-8.87	0.809307	0.216282	1.85936		191	-8.26	0.717637	0.0516398	0.530641		50	0.7677
192	-10.3	0.788064	1.87244e-15	0.362182		192	-8.93	0.814781	0.188856	1.54315		192	-8.3	0.721112	1.87244e-15	0.907153		230	0.767683
193	-10.13	0.775057	0.0674949	1.33083		193	-8.93	0.814781	0.176698	2.06831		193	-7.85	0.682016	0.0849837	2.39485		144	0.767651
194	-9.68	0.740627	0.131656	0.72675		194	-8.94	0.815693	0.241293	1.82019		194	-7.6	0.660295	0	0.982066		349	0.767445
195	-9.64	0.737567	0.0516398	0.981544		195	-8.68	0.791971	0.0918937	2.38198		195	-7.53	0.654214	0.0483046	1.76356		342	0.767019
196	-9.91	0.758225	0.237814	1.90423		196	-8.88	0.810219	0.161933	2.55386		196	-7.77	0.675065	0.0483046	1.19264		318	0.766682
197	-9.33	0.713849	0.0674949	0.780494		197	-8.58	0.782847	0.198886	1.44054		197	-7.55	0.655951	0.0527046	1.20097		353	0.766656
198	-9.3	0.711553	0.194365	1.45883		198	-8.97	0.818431	0.249666	1.47988		198	-7.48	0.64987	0.0421637	0.635972		165	0.766364
199	-9.24	0.706963	0.0843274	1.18797		199	-8.91	0.812956	0.2079	1.14296		199	-7.49	0.650738	0.0316228	0.48333		137	0.766249
200	-10.3	0.788064	0.11547	0.435286		200	-8.57	0.781934	0.105935	1.65871		200	-9.28	0.806255	0.239444	1.80698		341	0.766076
201	-10.32	0.789594	0.139841	1.46901		201	-8.18	0.74635	0.175119	3.67703		201	-8.29	0.720243	0.0316228	1.11182		37	0.765725
202	-10.53	0.805662	0.0823273	0.391558		202	-9.34	0.85219	0.0516398	0.936188		202	-8.43	0.732407	0.388873	3.94535		8	0.765534
203	-10.16	0.777353	0.263312	1.78694		203	-8.93	0.814781	0.105935	1.89849		203	-8.59	0.746308	0.144914	3.0486		57	0.765323
204	-12.11	0.926549	0.0316228	0.35426		204	-10.28	0.937956	0.0421637	0.803452		204	-9.34	0.811468	0.0516398	2.12288		110	0.765306
205	-10.59	0.810252	0.119722	0.664864		205	-9.33	0.851277	0.0483046	0.525684		205	-8.55	0.742832	0.624055	3.73991		235	0.764808
206	-10.67	0.816373	0.0483046	0.395764		206	-9.12	0.832117	0.122927	1.302		206	-9.23	0.801911	0.316403	2.36205		343	0.764752
207	-10.99	0.840857	0.0316228	0.406464		207	-9.24	0.843066	0.217051	1.54194		207	-9.95	0.864466	0.334166	1.06439		128	0.763651
208	-10.28	0.786534	0.248551	2.19597		208	-9.21	0.840328	0.202485	2.32603		208	-9.16	0.79583	0.343835	4.04234		346	0.763403
209	-10.74	0.821729	0.0699206	1.37481		209	-9.24	0.843066	0.157762	1.05467		209	-9.58	0.83232	0.477959	1.53165		218	0.762763
210	-10.65	0.814843	0.0971825	0.55446		210	-9.2	0.839416	0.163299	1.47379		210	-8.99	0.78106	0.0875595	1.53688		352	0.762256
211	-10.83	0.828615	0.216282	0.446014		211	-9.35	0.853102	0.0707107	0.946386		211	-8.38	0.728063	0.0421637	0.923479		13	0.76222
212	-10.75	0.822494	0.158114	0.671012		212	-9.36	0.854015	0.150555	1.17015		212	-8.93	0.775847	0.771794	3.94898		325	0.761959
213	-10.25	0.784239	0.201384	1.91226		213	-9.55	0.87135	0.0527046	0.991752		213	-8.98	0.780191	0.265832	3.08116		2	0.761809
214	-11.08	0.847743	0.0918937	0.41793		214	-9.5	0.866788	0.0666667	0.521124		214	-10.01	0.869679	0.624411	2.32324		51	0.761748
215	-11.04	0.844682	0.471876	1.00918		215	-8.88	0.810219	0.181353	1.52452		215	-8.5	0.738488	0.323179	3.45907		162	0.761223
216	-9.63	0.736802	0.0483046	1.42039		216	-8.05	0.734489	0.0849837	0.60321		216	-8.52	0.740226	0.404969	4.14926		178	0.761163
217	-9.73	0.744453	0.286938	1.28014		217	-8.94	0.815693	0.13499	1.67611		217	-8.13	0.706342	0.226323	3.69927		181	0.760937
218	-10.35	0.79189	0.195789	0.713024		218	-8.44	0.770073	0.177639	2.49283		218	-8.36	0.726325	0.0516398	0.617964		238	0.760904
219	-11.16	0.853864	0.222111	1.22793		219	-9.88	0.90146	0.0421637	0.42506		219	-9.64	0.837533	0.427395	3.57053		243	0.760153
220	-10.43	0.798011	0.0483046	0.459418		220	-9.09	0.82938	0.137032	2.8026		220	-8.09	0.702867	0.0316228	1.37367		160	0.76001
221	-10.31	0.788829	0.159513	0.52189		221	-10.02	0.914234	0.234758	1.51066		221	-9.26	0.804518	0.362706	1.41231		328	0.759106
222	-10.29	0.787299	0.0316228	0.523862		222	-9.8	0.894161	0.0942809	1.14401		222	-9.79	0.850565	0.395671	1.8597		345	0.759096
223	-9.06	0.693191	0.142984	0.753486		223	-8.7	0.793796	0.0816497	1.93746		223	-7.85	0.682016	0.374907	2.85155		308	0.759038
224	-10.09	0.771997	0.0316228	0.38115		224	-8.98	0.819343	0.181353	1.22995		224	-9.02	0.783666	0.345768	2.20258		226	0.758785
225	-9.65	0.738332	0.0527046	2.0334		225	-8.31	0.758212	0.0994429	1.7232		225	-8.38	0.728063	0.113529	1.53474		329	0.758785
226	-10.21	0.781178	0.2079	0.626442		226	-8.16	0.744526	0.0699206	1.14121		226	-8.64	0.750652	0.271621	2.97838		55	0.758748
227	-10.7	0.818669	1.87244e-15	0.361056		227	-8.74	0.797445	0.0699206	0.811688		227	-8.88	0.771503	0.319026	2.38112		9	0.758233
228	-10.27	0.785769	0.141814	0.56643		228	-9.53	0.869526	0.170294	2.27599		228	-8.35	0.725456	0.0527046	4.11057		139	0.758036
229	-10.47	0.801071	0.0948683	0.365078		229	-8.27	0.754562	0.205751	2.59203		229	-7.85	0.682016	0.0527046	0.376116		161	0.758029
230	-10.56	0.807957	0.0516398	0.306434		230	-8.34	0.760949	0.0843274	0.712142		230	-8.45	0.734144	0.150923	2.4801		286	0.757398
231	-9.91	0.758225	0.0994429	1.82043		231	-8	0.729927	0.149071	2.18981		231	-8.6	0.747176	0.362093	1.6239		163	0.75735
232	-9.99	0.764346	0.0737865	0.435588		232	-7.76	0.708029	0.157762	3.79295		232	-7.76	0.674196	0.0516398	2.94878		193	0.757285
233	-10.4	0.795715	1.87244e-15	0.394608		233	-8.49	0.774635	0.0875595	1.35618		233	-8.51	0.739357	0.179196	1.70875		234	0.75704
234	-10.02	0.766641	0.0788811	0.680126		234	-8.5	0.775547	0.0816497	1.76122		234	-8.39	0.728931	0.218327	2.03006		321	0.75683
235	-10.24	0.783474	0.0516398	0.484662		235	-8.39	0.765511	0.166333	2.08372		235	-8.58	0.745439	0.24404	1.34689		7	0.756792
236	-10.08	0.771232	0.131656	0.471546		236	-8.49	0.774635	0.0316228	1.05936		236	-8.28	0.719374	0.181353	4.19108		97	0.756616
237	-10.54	0.806427	0.0699206	0.365392		237	-9.24	0.843066	0.0966092	1.71059		237	-8.39	0.728931	0.378447	2.17063		191	0.756367
238	-10.26	0.785004	0.0699206	0.520254		238	-8.94	0.815693	0.0843274	1.15191		238	-7.85	0.682016	0.313581	2.47202		129	0.755999
239	-8.84	0.676358	0.236643	1.52782		239	-8.77	0.800182	0.133749	1.4327		239	-7.38	0.641182	0.239444	3.44558		155	0.755979
240	-9.77	0.747513	0.326769	2.14344		240	-8.28	0.755474	0.0632456	0.489856		240	-8.16	0.708949	0.283627	2.43364		133	0.755644
241	-10.06	0.769702	0.0516398	0.421628		241	-8.93	0.814781	0.156702	1.38762		241	-7.65	0.664639	0.201384	3.06908		217	0.755496
242	-9.81	0.750574	0.292309	2.40294		242	-8.53	0.778285	0.200278	1.61243		242	-9.1	0.790617	0.163299	2.52371		356	0.755155
243	-10.07	0.770467	0.176698	1.69134		243	-8.37	0.763686	0.258414	2.09111		243	-8.59	0.746308	0.242441	1.33352		236	0.75508
244	-11.14	0.852334	0.287518	0.55772		244	-9.35	0.853102	0.0971825	0.857124		244	-9.5	0.825369	0.0666667	0.47527		118	0.754866
245	-10.62	0.812548	0.214994	0.642832		245	-8.28	0.755474	0.10328	2.36032		245	-8.89	0.772372	0.268535	1.64066		359	0.75485
246	-10.49	0.802601	0.119722	0.431632		246	-8.22	0.75	0.154919	1.33351		246	-8.72	0.757602	0.278089	1.77647		288	0.75481
247	-9.36	0.716144	0.0699206	1.32842		247	-8.56	0.781022	0.0516398	1.09601		247	-8.46	0.735013	0.222111	1.96207		62	0.754757
248	-10.32	0.789594	0.234758	1.42853		248	-7.65	0.697993	0.0707107	2.44124		248	-7.88	0.684622	0.0421637	1.09441		53	0.754471
249	-9.56	0.731446	0.206559	1.98181		249	-7.72	0.70438	0.10328	2.47596		249	-7.8	0.677672	9.36222e-16	2.85139		309	0.754391
250	-10.6	0.811018	0.0471405	0.331516		250	-8.97	0.818431	0.133749	2.04126		250	-8.88	0.771503	0.168655	1.50533		111	0.754041
251	-9.93	0.759755	0.0483046	0.392744		251	-8.12	0.740876	0.139841	2.72351		251	-8.13	0.706342	0.62902	4.19766		253	0.753438
252	-9.76	0.746748	0.117379	1.54712		252	-9.12	0.832117	0.18738	1.48468		252	-8.38	0.728063	0.278089	4.10117		264	0.752951
253	-10.01	0.765876	0.0316228	1.05925		253	-8.19	0.747263	0.0875595	2.83907		253	-8.6	0.747176	0.329983	3.31926		315	0.752512
254	-10.09	0.771997	0.128668	2.28309		254	-8.81	0.803832	0.137032	1.61164		254	-8.62	0.748914	0.42111	2.97897		337	0.752345
255	-10.16	0.777353	0.107497	1.2498		255	-8.79	0.802007	0.0567646	1.27386		255	-9.05	0.786273	0.450309	2.63907		201	0.752063
256	-10.75	0.822494	0.0849837	1.86885		256	-9.27	0.845803	0.0674949	0.850494		256	-8.55	0.742832	0.406202	2.37703		121	0.752061
257	-10.76	0.823259	0.117379	1.42251		257	-9.3	0.84854	1.87244e-15	1.09873		257	-8.5	0.738488	0.221108	2.66327		3	0.750698
258	-9.64	0.737567	0.117379	0.682926		258	-7.83	0.714416	0.0674949	2.38832		258	-7.82	0.679409	0.520256	3.11756		114	0.750099
259	-9.58	0.732976	0.282056	0.568284		259	-8.68	0.791971	0.10328	0.932914		259	-8.16	0.708949	0.462361	2.63232		106	0.750002
260	-9.61	0.735272	0.0316228	0.378296		260	-8.37	0.763686	0.0483046	1.27904		260	-7.54	0.655083	0.164655	3.35709		241	0.749707
261	-9.13	0.698546	0.0483046	1.90281		261	-8.15	0.743613	0.171594	2.04965		261	-7.8	0.677672	0.503322	3.20288		159	0.749465
262	-9.95	0.761285	0.227303	1.01165		262	-9.43	0.860401	0.0674949	0.985462		262	-8.13	0.706342	0.11595	1.05953		265	0.749373
263	-9.67	0.739862	0.0823273	1.88528		263	-8.33	0.760036	0.125167	1.10642		263	-7.69	0.668115	0.268535	3.35359		136	0.749265
264	-9.7	0.742158	0.182574	1.68389		264	-9.11	0.831204	0.11005	1.40746		264	-7.89	0.685491	0.179196	2.87522		158	0.749047
265	-10.01	0.765876	0.0316228	0.450396		265	-8.78	0.801095	0.0632456	1.11954		265	-7.84	0.681147	0.295146	2.56599		67	0.748277
266	-10.4	0.795715	1.87244e-15	0.332276		266	-9.49	0.865876	0.11005	1.15926		266	-8.05	0.699392	0.554276	3.99741		18	0.748159
267	-10.37	0.79342	0.537587	2.56996		267	-8.79	0.802007	0.172884	1.10867		267	-9.65	0.838401	0.222361	0.837948		196	0.747836
268	-10.58	0.809487	0.781452	2.2025		268	-9.42	0.859489	0.711493	3.14721		268	-10.15	0.881842	0.748703	3.34724		279	0.747557
269	-9.4	0.719204	0.0471405	0.452424		269	-9.37	0.854927	0.141814	1.01727		269	-7.55	0.655951	0.158114	2.48437		48	0.746799
270	-11.14	0.852334	0.157762	1.14353		270	-10.41	0.949818	0.420185	3.19584		270	-9.35	0.812337	0.485913	3.45466		77	0.74657
271	-10.75	0.822494	0.0527046	0.37273		271	-9.52	0.868613	0.252982	1.50261		271	-8.57	0.74457	0.194651	1.41566		115	0.746361
272	-10.78	0.82479	0.131656	0.403722		272	-9.58	0.874088	0.0421637	0.747308		272	-8.63	0.749783	0.0823273	1.40553		287	0.74591
273	-11.17	0.854629	0.0483046	0.627426		273	-10.03	0.915146	0.286938	1.06619		273	-10.05	0.873154	0.392287	1.60474		229	0.745883
274	-10.99	0.840857	0.0875595	0.673844		274	-10.76	0.981752	0.0699206	1.00681		274	-9.11	0.791486	0.307137	1.91277		289	0.745827
275	-10.41	0.79648	0.218327	2.64168		275	-8.88	0.810219	0.373571	2.3389		275	-8.42	0.731538	0.345768	3.50141		283	0.745459
276	-10.66	0.815608	0.0699206	0.462698		276	-9.07	0.827555	0.105935	0.944656		276	-8.71	0.756733	0.48637	3.82641		148	0.745425
277	-10.12	0.774292	0.181353	1.83859		277	-9.11	0.831204	0.0737865	0.980332		277	-8.92	0.774978	0.332666	3.06639		332	0.745261
278	-10.45	0.799541	0.108012	1.19412		278	-8.78	0.801095	0.220101	1.70185		278	-9.2	0.799305	0.38873	3.10735		56	0.745161
279	-9.99	0.764346	0.366515	1.94389		279	-8.28	0.755474	0.122927	0.890272		279	-8.32	0.72285	0.0421637	0.680672		64	0.745148
280	-10.68	0.817138	0.0788811	0.446118		280	-8.67	0.791058	0.125167	2.23643		280	-9.2	0.799305	0.424264	3.79256		231	0.745109
281	-10.89	0.833206	0.0316228	0.64874		281	-9.04	0.824818	0.227058	1.24457		281	-8.6	0.747176	1.87244e-15	0.499681		259	0.744632
282	-11.05	0.845448	0.0527046	0.603236		282	-9.16	0.835766	0.0516398	0.90381		282	-8.6	0.747176	1.87244e-15	0.67999		324	0.744392
283	-10.01	0.765876	0.0316228	0.375728		283	-8.08	0.737226	0.0788811	4.31052		283	-8.44	0.733275	0.271621	2.1806		116	0.74417
284	-10.57	0.808722	0.0674949	0.413096		284	-9.36	0.854015	0.117379	1.07358		284	-9.64	0.837533	0.668664	2.84611		317	0.744087
285	-10.35	0.79189	0.0527046	0.374968		285	-9.5	0.866788	0.156347	0.763852		285	-8.72	0.757602	0.198886	5.35892		247	0.74406
286	-10.21	0.781178	0.0875595	0.55969		286	-8.8	0.80292	1.87244e-15	0.729276		286	-7.92	0.688097	0.225093	4.04436		10	0.743918
287	-9.42	0.720735	0.225093	1.81876		287	-8.78	0.801095	0.0421637	1.06162		287	-8.24	0.715899	0.254733	3.63335		269	0.743361
288	-10.28	0.786534	0.0788811	0.887522		288	-8.58	0.782847	0.261619	2.5857		288	-8	0.695048	0.439697	4.61351		138	0.742841
289	-9.46	0.723795	0.320416	2.39399		289	-8.42	0.768248	0.220101	1.40255		289	-8.58	0.745439	0.491709	3.4422		314	0.742463
290	-10.26	0.785004	0.107497	0.74552		290	-8.27	0.754562	0.105935	1.29213		290	-9.69	0.841877	0.246982	1.06754		354	0.742448
291	-9.95	0.761285	0.135401	0.814514		291	-8.09	0.738139	0.307137	2.9184		291	-9.31	0.808862	0.179196	0.967679		49	0.742375
292	-10.22	0.781943	0.10328	1.04871		292	-9.37	0.854927	0.416467	2.77736		292	-9.79	0.850565	0.223358	1.15374		40	0.742222
293	-9.89	0.756695	0.137032	0.724902		293	-9.24	0.843066	0.31693	1.52533		293	-9.37	0.814075	0.200278	1.05942		126	0.742193
294	-9.06	0.693191	0.195505	1.87738		294	-9.07	0.827555	0.163639	0.831516		294	-7.41	0.643788	0.0994429	2.54382		225	0.741535
295	-9.11	0.697016	0.223358	1.26538		295	-8.18	0.74635	0.10328	2.15757		295	-7.43	0.645526	0.0674949	2.32556		54	0.740995
296	-9.17	0.701607	0.226323	1.33483		296	-9.04	0.824818	0.126491	1.08159		296	-7.34	0.637706	0.0843274	2.70657		335	0.73953
297	-8.49	0.649579	0.223358	1.8718		297	-8.76	0.79927	0.183787	1.17151		297	-7.08	0.615117	0.0421637	1.55563		344	0.739087
298	-11.43	0.874522	0.240601	2.38658		298	-10.13	0.92427	0.11595	1.35879		298	-9.81	0.852302	0.280674	2.52582		194	0.738872
299	-11.38	0.870696	0.38239	2.42581		299	-10.07	0.918796	0.231181	1.38854		299	-9.79	0.850565	0.260128	2.6123		170	0.737709
300	-10.47	0.801071	0.377271	2.68192		300	-8.57	0.781934	0.141814	0.744612		300	-9.85	0.855778	0.177951	0.609257		123	0.737527
301	-10.4	0.795715	0.133333	0.56257		301	-9.47	0.864051	0.507828	3.7674		301	-10.56	0.917463	0.368782	2.00385		188	0.737405
302	-11.07	0.846978	0.651579	2.55541		302	-9.73	0.887774	0.654981	4.38681		302	-9.87	0.857515	0.529255	2.39098		240	0.737312
303	-9.6	0.734507	1.87244e-15	0.329084		303	-9.3	0.84854	0.221108	1.34839		303	-8.86	0.769765	0.573876	2.30515		216	0.737172
304	-10.36	0.792655	0.13499	1.55665		304	-9.18	0.837591	0.0421637	0.774032		304	-10.08	0.87576	0.131656	0.782227		185	0.736705
305	-10.36	0.792655	0.0516398	0.329074		305	-9.44	0.861314	0.0516398	1.17787		305	-8.52	0.740226	0.642564	4.07481		179	0.736018
306	-10.24	0.783474	0.0516398	0.526566		306	-9.63	0.87865	0.0483046	1.13064		306	-8.6	0.747176	0.444722	2.96801		182	0.735986
307	-10.97	0.839327	0.0823273	1.10764		307	-8.9	0.812044	0.2	2.65076		307	-8.77	0.761946	0.200278	3.813		251	0.735658
308	-9.64	0.737567	0.189737	1.07591		308	-9.17	0.836679	0.125167	1.27046		308	-8.09	0.702867	0.0994429	1.30525		169	0.735221
309	-10.2	0.780413	0.0471405	0.390522		309	-8.5	0.775547	0.0666667	0.620674		309	-8.14	0.707211	0.13499	1.86866		151	0.735083
310	-9.79	0.749044	0.0737865	0.359462		310	-8.32	0.759124	0.131656	0.498812		310	-7.99	0.694179	0.233095	2.1829		323	0.734748
311	-9.95	0.761285	0.143372	1.50213		311	-9.4	0.857664	0.0471405	1.14836		311	-8.49	0.737619	0.401248	2.01466		52	0.734674
312	-11.29	0.86381	0.433205	1.59897		312	-10.03	0.915146	0.612917	3.19938		312	-9.47	0.822763	0.505635	3.98988		109	0.734482
313	-9.58	0.732976	0.168655	0.571134		313	-9.43	0.860401	0.182878	1.53294		313	-8.36	0.726325	0.481202	2.13741		310	0.734116
314	-9.55	0.730681	0.241523	0.473212		314	-8.91	0.812956	0.11005	0.958524		314	-7.87	0.683753	0.400139	4.25595		152	0.731633
315	-9.71	0.742923	0.0737865	0.428096		315	-9.23	0.842153	0.0483046	1.03999		315	-7.74	0.672459	0.206559	3.08618		104	0.730463
316	-9.99	0.764346	0.0316228	0.353572		316	-9.45	0.862226	0.195789	2.12694		316	-7.96	0.691573	0.157762	2.12618		108	0.729965
317	-9.7	0.742158	0.0666667	0.410996		317	-8.79	0.802007	0.179196	1.73716		317	-7.92	0.688097	0.10328	2.71878		195	0.727917
318	-9.75	0.745983	0.0707107	0.853342		318	-9.71	0.885949	0.0875595	0.764596		318	-7.69	0.668115	0.11005	2.88032		198	0.726618
319	-9.98	0.763581	0.0421637	0.378312		319	-9.63	0.87865	0.221359	1.42315		319	-7.73	0.67159	0.105935	1.65924		334	0.724241
320	-10.17	0.778118	0.0674949	0.33808		320	-9.37	0.854927	0.226323	1.68479		320	-7.74	0.672459	0.150555	4.21227		180	0.724195
321	-9.96	0.76205	0.0516398	0.38144		321	-9.01	0.82208	0.218327	1.01717		321	-7.9	0.68636	0.210819	2.34128		248	0.72407
322	-10.17	0.778118	0.0483046	0.33539		322	-9.19	0.838504	0.119722	1.08764		322	-7.98	0.69331	0.154919	2.33546		186	0.723561
323	-9.85	0.753634	0.0707107	0.358162		323	-8.3	0.757299	0.169967	1.172		323	-7.98	0.69331	0.168655	1.78492		199	0.723552
324	-9.98	0.763581	0.0421637	0.383086		324	-8.47	0.77281	0.141814	2.51929		324	-8.02	0.696785	0.261619	3.38164		42	0.723276
325	-9.98	0.763581	0.0788811	0.499248		325	-9	0.821168	0.156347	2.20046		325	-8.07	0.701129	0.133749	1.17931		153	0.723088
326	-10.69	0.817904	0.0316228	0.331		326	-8.89	0.811131	0.0316228	0.834036		326	-8.76	0.761077	0.0843274	1.42767		223	0.723001
327	-10.76	0.823259	0.0516398	0.33945		327	-8.73	0.796533	0.240601	2.52864		327	-8.49	0.737619	0.0875595	1.72372		263	0.722671
328	-9.85	0.753634	0.143372	0.964972		328	-8.72	0.79562	0.198886	1.72953		328	-8.38	0.728063	0.122927	1.59692		333	0.72242
329	-9.83	0.752104	0.305687	1.38153		329	-8.85	0.807482	0.12693	1.38136		329	-8.25	0.716768	0.108012	1.31837		166	0.722027
330	-10.63	0.813313	0.0483046	0.45566		330	-9.12	0.832117	0.175119	2.25523		330	-8.57	0.74457	0.0674949	1.4614		294	0.721511
331	-10.52	0.804897	0.131656	0.678858		331	-8.81	0.803832	0.0994429	1.00174		331	-8.45	0.734144	0.108012	1.46755		296	0.721377
332	-9.95	0.761285	0.150923	1.34712		332	-8	0.729927	0.133333	2.18832		332	-8.57	0.74457	0.240601	1.21157		65	0.719508
333	-10.06	0.769702	0.0516398	0.318208		333	-7.69	0.701642	0.144914	4.30919		333	-8.01	0.695917	0.369534	4.12443		190	0.718573
334	-10.48	0.801836	0.0421637	0.350538		334	-7.75	0.707117	0.135401	2.93772		334	-7.64	0.663771	0.0843274	3.27983		260	0.718013
335	-9.59	0.733741	0.0567646	0.5178		335	-8.78	0.801095	0.0632456	0.699712		335	-7.87	0.683753	0.221359	1.56256		120	0.717878
336	-10.23	0.782708	0.290784	0.555468		336	-9.3	0.84854	0.0942809	1.13069		336	-7.9	0.68636	0.0471405	1.77068		197	0.717549
337	-9.85	0.753634	0.0849837	0.618014		337	-9.05	0.82573	0.0849837	1.04641		337	-7.8	0.677672	0.0816497	1.14909		113	0.716772
338	-9.7	0.742158	0.0942809	0.795016		338	-7.77	0.708942	0.0483046	2.37508		338	-7.94	0.689835	0.217051	2.48439		232	0.715524
339	-10.81	0.827085	0.0994429	0.42587		339	-8.96	0.817518	0.150555	1.35311		339	-8.06	0.700261	0.263312	3.44103		102	0.715309
340	-10.73	0.820964	0.11595	0.688004		340	-9.01	0.82208	0.0567646	1.10259		340	-8	0.695048	0	1.72366		66	0.715224
341	-10.64	0.814078	0.0516398	0.66378		341	-8.62	0.786496	0.147573	1.57768		341	-8.03	0.697654	0.176698	2.96447		338	0.713645
342	-10.69	0.817904	0.0737865	0.535282		342	-8.79	0.802007	0.255821	2.17437		342	-7.84	0.681147	0.0843274	3.29632		184	0.711439
343	-10.01	0.765876	0.0737865	0.3527		343	-9	0.821168	0.0471405	1.51037		343	-8.14	0.707211	0.107497	1.34822		183	0.711301
344	-10.04	0.768171	0.0516398	0.376574		344	-8.35	0.761861	0.271825	2.30401		344	-7.91	0.687228	0.218327	2.53737		258	0.710464
345	-9.82	0.751339	0.335989	1.46572		345	-9.24	0.843066	0.126491	1.17962		345	-7.86	0.682884	0.0966092	2.08786		154	0.710344
346	-9.86	0.754399	0.0516398	0.535278		346	-9.11	0.831204	0.0316228	1.0283		346	-8.11	0.704605	0.504315	3.8666		122	0.710121
347	-10.32	0.789594	0.193218	0.450918		347	-9.36	0.854015	0.0699206	1.0365		347	-7.74	0.672459	0.126491	3.09771		150	0.707669
348	-10.61	0.811783	0.0316228	0.352448		348	-8.8	0.80292	0.0471405	1.13345		348	-8.19	0.711555	0.137032	1.70776		261	0.70661
349	-10.01	0.765876	0.159513	0.46617		349	-9.06	0.826642	0.0516398	1.14875		349	-8.17	0.709818	0.262679	1.89595		187	0.70609
350	-10.87	0.831676	0.0948683	0.553942		350	-9.47	0.864051	0.0823273	1.0931		350	-7.8	0.677672	0.210819	3.6055		112	0.705914
351	-10.2	0.780413	0.163299	0.856856		351	-9.12	0.832117	0.10328	2.11734		351	-8.28	0.719374	0.139841	2.34607		239	0.705907
352	-9.79	0.749044	0.0567646	0.571182		352	-9.35	0.853102	0.0527046	1.3496		352	-7.88	0.684622	0.10328	2.35059		99	0.704832
353	-10.13	0.775057	0.0483046	0.31729		353	-9.4	0.857664	1.87244e-15	1.05774		353	-7.68	0.667246	0.113529	2.94037		249	0.704499
354	-9.58	0.732976	0.0788811	1.21388		354	-9.17	0.836679	0.141814	2.07385		354	-7.57	0.657689	0.0674949	2.44061		149	0.704457
355	-10.12	0.774292	0.0421637	0.426884		355	-9.26	0.844891	0.0516398	0.750994		355	-7.95	0.690704	0.0849837	1.88186		189	0.704411
356	-10.44	0.798776	0.0516398	0.383198		356	-8.8	0.80292	0.2	1.47637		356	-7.64	0.663771	0.279682	3.23436		167	0.701906
357	-10.25	0.784239	0.12693	0.705494		357	-9.39	0.856752	0.0316228	0.835056		357	-8.27	0.718506	0.0483046	1.12704		168	0.701693
358	-10.2	0.780413	1.87244e-15	0.336224		358	-9.2	0.839416	0.0816497	0.974012		358	-8.08	0.701998	0.113529	1.61064		105	0.701259
359	-10.82	0.82785	0.113529	0.534382		359	-7.7	0.702555	0.226078	4.19436		359	-8.45	0.734144	0.271825	3.15018		100	0.69808
360	-11.1	0.849273	0.0471405	0.307068		360	-9.85	0.898723	0.0527046	0.698604		360	-8.24	0.715899	0.201108	2.05119		295	0.696297
301a	-11.22	0.858454	0.214994	0.65		301a	-10.68	0.974453	0.154919	0.81		301a	-11.28	0.980017	0.198886	0.85		103	0.693942
302a	-11.43	0.874522	0.205751	0.56		302a	-10.96	1	0.267499	0.74		302a	-11.51	1	0.2079	0.74		297	0.687989
DHB	-7.75	-	0.177951	1.88		DHB	-8.33	-	0.170294	2.01		DHB	-7.61	-	0.242441	1.56
PMA	-7.41	-	0.0875595	1.18		PMA	-7.92	-	0.10328	1.36		PMA	-7.19	-	0.307137	1.33

## Sheet: Table S6. Prediction of ADMET 
Table S6: Prediction of ADMET properties
Structure	Molweight	LogS	LogD	LogP	Pgp-inh	Pgp-sub	HIA	F(20%)	F(30%)	MDCK	PPB	VDss	Fu	CYP1A2-inh	CYP1A2-sub	CYP2C19-inh	CYP2C19-sub	CYP2C9-inh	CYP2C9-sub	CYP2D6-inh	CYP2D6-sub	CYP3A4-inh	CYP3A4-sub	CL	T12	hERG	H-HT	DILI	Ames	ROA	FDAMDD	SkinSen	Carcinogenicity	EC	EI	Respiratory	BCF	IGC50	LC50	LC50DM	NR-AR	NR-AR-LBD	NR-AhR	NR-Aromatase	NR-ER	NR-ER-LBD	NR-PPAR-gamma	SR-ARE	SR-ATAD5
135	454.692	-5.288	4.955	5.877	0.321	0	0.009	0.038	0.79	1.86922e-05	0.965398	1.398	0.0139288	0.016	0.354	0.068	0.916	0.17	0.169	0.055	0.58	0.537	0.531	13.563	0.012	0.018	0.271	0.259	0.022	0.418	0.645	0.015	0.058	0.003	0.037	0.91	3.365	5.178	7.122	6.714	0.016	0.006	0	0.493	0.09	0.819	0.181	0.213	0.003
302	448.601	-5.344	4.711	4.734	0.015	0.001	0.005	0.007	0.005	1.76841e-05	0.979077	0.564	0.012736	0.068	0.18	0.041	0.634	0.282	0.897	0.22	0.464	0.385	0.222	1.146	0.049	0.002	0.134	0.034	0.007	0.081	0.72	0.092	0.094	0.003	0.44	0.95	2.81	5.165	6.411	5.998	0.031	0.876	0.003	0.75	0.62	0.834	0.988	0.832	0.581
302a	464.6	-4.62	4.772	4.436	0.004	0.003	0.007	0.029	0.007	1.66584e-05	0.98435	0.277	0.0102303	0.039	0.27	0.068	0.623	0.221	0.667	0.06	0.425	0.245	0.203	2.087	0.231	0.044	0.257	0.023	0.006	0.068	0.917	0.121	0.168	0.003	0.077	0.949	1.151	5.194	6.285	5.687	0.054	0.808	0.004	0.794	0.852	0.92	0.978	0.882	0.11
ID	cLogP	cLogS	Druglikeness	Mutagenic	Tumorigenic	Reproductive Effective	Irritant
135	6.3558	-6.306	-5.3898	none	none	none	none
302	5.523	-6.068	-4.7224	none	none	none	high
302a	5.1773	-5.772	-4.7224	none	none	none	none
ID	LOGP n-Oct	PB	VD	CACO2	SKIN	LgBB	MetStab
135	6.562	100	0.316886	1.41608	-1.53505	0.672649	2.9926
302	6.594	100	-0.336176	0.793944	-1.03336	-0.750486	32.7935
302a	6.162	99.2876	-0.337717	0.245312	-2.24122	-1.3813	42.2754
[truncated: 35 more columns]
